# Supplementary material for: 5,6-dimethylxanthenone-4-acetic acid (DMXAA), a partial STING agonist, competes for human STING activation
Source: Front Immunol. 2024 Mar 12;15:1353336. doi: 10.3389/fimmu.2024.1353336 (PMC10963404; doi:10.3389/fimmu.2024.1353336)
Supplement: Supplementary file 2 [file DataSheet_2.zip]

Archive with 6 entries (6 files):
- Raw data for figures/Figure 1a-1c.XLSX
- Raw data for figures/Figure 1d.XLSX
- Raw data for figures/Figure 2a-2d.XLSX
- Raw data for figures/Figure 3a-4h.XLSX
- Raw data for figures/Figure 4a-4c.XLSX
- Raw data for figures/Figure 5a-5h.XLSX
