# Supplementary material for: 5,6-dimethylxanthenone-4-acetic acid (DMXAA), a partial STING agonist, competes for human STING activation
Source: Front Immunol. 2024 Mar 12;15:1353336. doi: 10.3389/fimmu.2024.1353336 (PMC10963404; doi:10.3389/fimmu.2024.1353336)
Supplement: Supplementary file 2 [file DataSheet_2.zip › Raw data for figures/Figure 1a-1c.XLSX]

## Sheet: Figure 1A
Figure 1 A
		Donor-1				Donor-2				Donor-3
	IFNb
		Ctrl	DMXAA			Ctrl	DMXAA			Ctrl	DMXAA
	None	0	0		None	0	0		None	0	0
	c-di-AMP	0.266	0.238		c-di-AMP	0.919	0.345		c-di-AMP	0.221	0.138
	c-di-GMP	0	0		c-di-GMP	0	0		c-di-GMP	0	0
	3'3'cGAMP	0.206	0.05		3'3'cGAMP	0.489	0.166		3'3'cGAMP	0.143	0.029
	2'3'cGAMP	0.031	0		2'3'cGAMP	0.314	0.108		2'3'cGAMP	0.016	0
		Donor-1				Donor-2				Donor-3
	IFNg
		Ctrl	DMXAA			Ctrl	DMXAA			Ctrl	DMXAA
	None	0.083	0.054		None	0.069	0.037		None	0.037	0.038
	c-di-AMP	1.243	0.459		c-di-AMP	20.668	3.848		c-di-AMP	0.761	0.28
	c-di-GMP	0.037	0.012		c-di-GMP	0.162	0.044		c-di-GMP	0.07	0
	3'3'cGAMP	0.289	0		3'3'cGAMP	10.864	1.481		3'3'cGAMP	1.259	0
	2'3'cGAMP	0.047	0		2'3'cGAMP	18.169	0.679		2'3'cGAMP	0	0
		Donor-1				Donor-2				Donor-3
	IL-6
		Ctrl	DMXAA			Ctrl	DMXAA			Ctrl	DMXAA
	None	0	0		None	0	0		None	0	0
	c-di-AMP	0.222	1.087		c-di-AMP	5.112	4.329		c-di-AMP	0.183	0.23
	c-di-GMP	0.044	0.021		c-di-GMP	0.041	0.049		c-di-GMP	0	0
	3'3'cGAMP	0.112	0.127		3'3'cGAMP	3.293	2.874		3'3'cGAMP	0.127	0.051
	2'3'cGAMP	0.082	0.042		2'3'cGAMP	8.571	6.509		2'3'cGAMP	0.04	0.033

## Sheet: Figure 1B
Figure 1B
		IFNb qPCR														IRF Activity
		12H	Ct-IFNb	Ct-S18	dCt	ddCt	2^-ddCt	average	sd	average dCt None
	Ctrl	None	32.22	12.79	19.43	0.96	0.514057	0.546813	0.0321485	18.47
			32.13	12.76	19.37	0.9	0.535887									IRF activity (Luminescence)
			31.92	12.69	19.23	0.76	0.590496										Ctrl					DMXAA
		c-di-AMP	29.83	12.85	16.98	-1.49	2.80889	3.16753	0.305448								Luminescence			Mean	SD	Luminescence			Mean	SD
			29.81	13.17	16.64	-1.83	3.55537									None	19698.6	19368	18596.6	19221.1	461.731	30454.5	28669.4	31076.3	30066.7	1020.15	12h
			29.78	12.96	16.82	-1.65	3.13834									c-di-AMP	613669	589829	591553	598350	10854.8	436310	438833	414194	429779	11068.3
		3'3'cGAMP	26.12	12.81	13.31	-5.16	35.7532	34.2104	2.18177							3'3' cGAMP	2479830	2152280	2489310	2.37381e+06	156691	1295970	1175000	1370880	1.28062e+06	80701.2
			26.15	12.84	13.31	-5.16	35.7532									2'3' cGAMP	3162840	3351630	3292920	3269130	78887.6	1829010	1785450	1946690	1.85372e+06	68104.8
			26.29	12.78	13.51	-4.96	31.125
		2'3'cGAMP	26.09	12.72	13.37	-5.1	34.2968	32.0073	3.07183							None	78756.6	76389.1	86558.1	80567.9	4344.56	47930	50984.5	55256.2	51390.2	3004.64	24h
			26.14	12.76	13.38	-5.09	34.0598									c-di-AMP	2497750	2413950	2865020	2592240	195895	1611850	1955180	2077820	1.88162e+06	197215
			26.3	12.62	13.68	-4.79	27.6652									3'3' cGAMP	7607390	7522050	8456740	7862060	421943	3934150	4116250	4443360	4.16459e+06	210675
	DMXAA	None	29.53	11.99	17.54	-0.93	1.90528	1.84991	0.253309							2'3' cGAMP	9568340	9821650	10600000	9.99666e+06	438978	4844710	4960490	5095110	4966770	102322
			29.78	11.91	17.87	-0.6	1.51572
			29.32	11.94	17.38	-1.09	2.12874
		c-di-AMP	28.45	11.79	16.66	-1.81	3.50642	4.44492	0.695573
			28.15	11.9	16.25	-2.22	4.65893
			27.89	11.79	16.1	-2.37	5.16941
		3'3'cGAMP	25.57	11.63	13.94	-4.53	23.1029	22.741	0.628783
			25.55	11.62	13.93	-4.54	23.2636
			25.57	11.55	14.02	-4.45	21.8566
		2'3'cGAMP	25.78	11.1	14.68	-3.79	13.8326	14.2325	0.565576
			25.72	11.16	14.56	-3.91	15.0324
			25.74	11.06	14.68	-3.79	13.8326
		24H								average dCt None
	Ctrl	None	30.18	12.58	17.6	-1.08	2.11404	1.69389	0.573719	18.68
			30.04	12.42	17.62	-1.06	2.08493
			31.32	12.46	18.86	0.18	0.882703
		c-di-AMP	30.64	12.32	18.32	-0.36	1.28343	1.39659	0.229899
			30.62	12.19	18.43	-0.25	1.18921
			30.32	12.42	17.9	-0.78	1.71713
		3'3'cGAMP	27.67	12.51	15.16	-3.52	11.4716	12.4977	3.64669
			27.88	12.31	15.57	-3.11	8.63383
			26.85	12.29	14.56	-4.12	17.3878
		2'3'cGAMP	29.16	11.76	17.4	-1.28	2.42839	2.14975	0.219437
			29.53	11.77	17.76	-0.92	1.89212
			29.43	11.84	17.59	-1.09	2.12874
	DMXAA	None	31.22	12.31	18.91	0.23	0.852635	0.765111	0.386986
			32.96	12.3	20.66	1.98	0.25349
			30.67	12.24	18.43	-0.25	1.18921
		c-di-AMP	30.57	12.1	18.47	-0.21	1.15669	1.14363	0.42593
			30.1	12.15	17.95	-0.73	1.65864
			31.53	12.15	19.38	0.7	0.615572
		3'3'cGAMP	29.02	12.18	16.84	-1.84	3.5801	4.21555	0.460897
			28.64	12.18	16.46	-2.22	4.65893
			28.7	12.16	16.54	-2.14	4.40762
		2'3'cGAMP	29.34	11.82	17.52	-1.16	2.23457	2.50293	0.467337
			28.9	11.88	17.02	-1.66	3.16017
			29.41	11.81	17.6	-1.08	2.11404

## Sheet: Figure 1C
Figure 1 C
IL-6 qPCR
			12H	Ct-IL-6	Ct-S18	dCt	ddCt	2^-ddCt	average	sd	average dCt None
		Ctrl	None	34.43	11.99	22.44	-2.86	7.26015	7.5239	6.1971	25.3
				41.06	11.91	29.15	3.85	0.0693481
				33.31	11.94	21.37	-3.93	15.2422
			c-di-AMP-10	31.79	11.79	20	-5.3	39.3966	35.7276	10.6369
				31.66	11.9	19.76	-5.54	46.5271
				32.68	11.79	20.89	-4.41	21.259
			3'3'cGAMP	28.79	11.63	17.16	-8.14	282.088	341.621	51.3089
				28.53	11.62	16.91	-8.39	335.461
				28.18	11.55	16.63	-8.67	407.315
			2'3'cGAMP	27.88	11.1	16.78	-8.52	367.093	461.705	211.563
				28.42	11.16	17.26	-8.04	263.197
				26.8	11.06	15.74	-9.56	754.826
		DMXAA	None	35.78	11.71	24.07	-1.23	2.34567	3.37802	3.25663
				44.02	11.59	32.43	7.13	0.00713931
				34	11.66	22.34	-2.96	7.78124
			c-di-AMP-10	33.43	10.77	22.66	-2.64	6.23332	11.4969	3.73562
				32.31	10.87	21.44	-3.86	14.5203
				32.15	10.63	21.52	-3.78	13.737
			3'3'cGAMP	29.91	11.11	18.8	-6.5	90.5097	110.954	24.9074
				29.42	11.31	18.11	-7.19	146.018
				29.88	11.17	18.71	-6.59	96.3358
			2'3'cGAMP	29.01	11.68	17.33	-7.97	250.732	261.645	11.9048
				28.84	11.66	17.18	-8.12	278.204
				28.99	11.69	17.3	-8	256
			24H								average dCt None
		Ctrl	None	35.6	12.58	23.02	-3.02333	8.13044	8.7405	7.35872	26.0433
				42.83	12.42	30.41	4.36667	0.0484733
				34.33	12.46	21.87	-4.17333	18.0426
			c-di-AMP-10	34.99	12.32	22.67	-3.37333	10.3627	3.49118	4.85913
				41.42	12.19	29.23	3.18667	0.109829
				48.48	12.42	36.06	10.0167	0.000965346
			3'3'cGAMP	33.06	12.51	20.55	-5.49333	45.0462	60.0695	10.666
				32.3	12.31	19.99	-6.05333	66.4102
				32.23	12.29	19.94	-6.10333	68.7522
			2'3'cGAMP	32.97	11.76	21.21	-4.83333	28.5088	23.5313	12.1948
				32.67	11.77	20.9	-5.14333	35.3425
				35.13	11.84	23.29	-2.75333	6.74273
		DMXAA	None	36.92	12.31	24.61	-1.43333	2.7007	1.18444	1.11174
				38.69	12.3	26.39	0.346667	0.786399
				42.2	12.24	29.96	3.91667	0.0662164
			c-di-AMP-10	34.56	12.1	22.46	-3.58333	11.9865	4.78496	5.17817
				36.97	12.15	24.82	-1.22333	2.33486
				43.09	12.15	30.94	4.89667	0.0335704
			3'3'cGAMP	34.76	12.18	22.58	-3.46333	11.0298	6.18917	4.60048
				35.31	12.18	23.13	-2.91333	7.53357
				46.11	12.16	33.95	7.90667	0.00416731
			2'3'cGAMP	35.03	11.82	23.21	-2.83333	7.12719	4.1558	3.02006
				44.17	11.88	32.29	6.24667	0.0131694
				35.44	11.81	23.63	-2.41333	5.32704
