# Supplementary material for: 5,6-dimethylxanthenone-4-acetic acid (DMXAA), a partial STING agonist, competes for human STING activation
Source: Front Immunol. 2024 Mar 12;15:1353336. doi: 10.3389/fimmu.2024.1353336 (PMC10963404; doi:10.3389/fimmu.2024.1353336)
Supplement: Supplementary file 2 [file DataSheet_2.zip › Raw data for figures/Figure 1d.XLSX]

## Sheet: MEAN OF BIOLOGICAL REPLICATES
		Experiment 1				Experiment 2						Experiment 3
			P-TBK1 by TBK1	P-IRF3 by IRF3	P-NF-kB by NF-Kb			P-TBK1 by TBK1	P-IRF3 by IRF3	P-NF-kB by NF-Kb				P-TBK1 by TBK1	P-IRF3 by IRF3	P-NF-kB by NF-Kb
			FOLD INDUCTION					FOLD INDUCTION						FOLD INDUCTION
CTRL	CTRL	None	1	1	1	CTRL	None	1	1	1		CTRL	None	1	1	1
		33cGAMP	0.81507	1.4149	1.04759		33cGAMP	1.22683	1.33346	1.22324			33cGAMP	1.21941	1.64744	0.760001
		23cGAMP	1.62018	1.61932	1.07643		23cGAMP	1.16161	1.58507	1.38963			23cGAMP	1.41508	2.61128	0.665733
		cdiGMP	1.32505	0.966978	1.1146		cdiGMP	0.886047	0.980448	1.41291			cdiGMP	0.929895	1.464	0.502275
		cdiAMP-30	0.912187	1.12045	1.19709		cdiAMP-30	1.37299	1.08195	1.53773			cdiAMP-30	0.974882	1.67724	0.505376
DMXAA	DMXAA	None	1.07566	0.965631	1.18121	DMXAA	None	0.992312	1.03728	1.31336		DMXAA	None	0.855522	1.25381	0.519584
		33cGAMP	2.19617	2.60132	1.21085		33cGAMP	1.613	2.24458	1.66378			33cGAMP	1.43725	2.64126	0.536508
		23cGAMP	1.84115	2.35478	1.20451		23cGAMP	1.33999	2.12423	1.49645			23cGAMP	1.28059	2.87434	0.490415
		cdiGMP	1.02311	0.951	1.11615		cdiGMP	0.838844	0.963473	1.72799			cdiGMP	0.982761	0.981848	0.42371
		cdiAMP-30	0.954762	1.51799	1.18013		cdiAMP-30	0.893855	1.48224	1.40228			cdiAMP-30	1.12634	1.93035	0.53747

## Sheet: exp1
Experiment 1			Band intensities									NORMALIZATION BASED ON B-ACTIN
				BACTIN	IRF3	P-IRF3	TBK1	P-TBK1	P-NF-Kb	NF-Kb		P-TBK1	TBK1	P-IRF3	IRF3	P-NF-Kb	NF-Kb
		CTRL	None	41060	49274	19512	14777	9140	88604	147494		9140	14777	19512	49274	88604	147494
			33cGAMP	41674	50046	28040	17132	8637	96639	153561		8509.75	16879.6	27626.9	49308.7	95215.2	151299
			23cGAMP	40267	41983	26921	15521	15554	94636	146349		15860.3	15826.7	27451.2	42809.8	96499.7	149231
			cdiGMP	38746	49220	18847	16096	13192	89163	133164		13979.9	17057.3	19972.6	52159.5	94488	141117
			cdiAMP-30	39710	49623	22017	16554	9340	93641	130215		9657.53	17116.8	22765.5	51310	96824.5	134642
		DMXAA	None	41726	50306	19236	18884	10713	101110	142491		12363.5	18582.6	18929	49503.1	99496.2	140217
			33cGAMP	41662	50807	52336	18301	12564	110764	152275		24500.8	18036.6	51579.8	50072.9	109164	150075
			23cGAMP	41897	48823	45526	16311	24860	112528	155515		18203.9	15985.1	44616.5	47847.6	110280	152408
			cdiGMP	42590	50910	19172	16093	18575	110200	164354		9818.15	15514.9	18483.3	49081.1	106241	158450
			cdiAMP-30	39424	47449	28522	17245	10184	103680	146247		10606.6	17960.6	29705.6	49418	107982	152316
													P-TBK1 by TBK1	P-IRF3 by IRF3	P-NF-kB by NF-Kb
											CTRL	None	9140	19512	88604
												33cGAMP	7449.74	27607.5	92820.9
												23cGAMP	14808.4	31596.2	95376.4
												cdiGMP	12111	18867.7	98758
												cdiAMP-30	8337.39	21862.2	106067
											DMXAA	None	9831.51	18841.4	104660
												33cGAMP	20073	50756.9	107286
												23cGAMP	16828.1	45946.5	106724
												cdiGMP	9351.21	18555.9	98895.3
												cdiAMP-30	8726.53	29619	104564
											exp-1
													FOLD INDUCTION
											CTRL	None	1	1	1
												33cGAMP	0.81507	1.4149	1.04759
												23cGAMP	1.62018	1.61932	1.07643
												cdiGMP	1.32505	0.966978	1.1146
												cdiAMP-30	0.912187	1.12045	1.19709
											DMXAA	None	1.07566	0.965631	1.18121
												33cGAMP	2.19617	2.60132	1.21085
												23cGAMP	1.84115	2.35478	1.20451
												cdiGMP	1.02311	0.951	1.11615
												cdiAMP-30	0.954762	1.51799	1.18013

## Sheet: exp2 
	Experiment 2		Band intensities									NORMALIZATION BASED ON B-ACTIN
				BACTIN	IRF3	P-IRF3	TBK1	P-TBK1	P-NF-Kb	NF-Kb		P-TBK1	TBK1	P-IRF3	IRF3	P-NF-Kb	NF-Kb
		CTRL	None	18911	38690	13242	12203	9388	59668	87853		9388	12203	13242	38690	59668	87853
			33cGAMP	19132	39600	18073	14793	13962	72249	86963		13800.7	14622.1	17864.2	39142.6	71414.4	85958.5
			23cGAMP	18702	31880	17295	13832	12361	75735	80244		12499.1	13986.6	17488.3	32236.3	76581.4	81140.7
			cdiGMP	17246	38052	12769	14035	9567	81583	85016		10490.6	15390	14001.8	41725.7	89459.4	93223.8
			cdiAMP-30	18634	39451	14609	14574	15394	77513	74218		15622.8	14790.6	14826.2	40037.5	78665.3	75321.3
		DMXAA	None	19532	37060	13157	16636	12700	94682	106145		12296.2	16107.1	12738.7	35881.7	91671.7	102770
			33cGAMP	19939	40462	31084	16591	20588	81010	71690		19526.5	15735.6	29481.4	38375.9	76833.3	67993.9
			23cGAMP	19323	36569	26587	14639	15091	72072	70912		14769.2	14326.9	26020.1	35789.3	70535.3	69400
			cdiGMP	20016	39335	12971	14707	9491	78590	66964		8967.04	13895.1	12254.9	37163.5	74251.4	63267.2
			cdiAMP-30	18904	35093	17803	15640	10755	58205	61114		10759	15645.8	17809.6	35106	58226.6	61136.6
													P-TBK1 by TBK1	P-IRF3 by IRF3	P-NF-kB by NF-Kb
											CTRL	None	9388	13242	59668
												33cGAMP	11517.5	17657.7	72988.4
												23cGAMP	10905.2	20989.4	82916.4
												cdiGMP	8318.21	12983.1	84305.4
												cdiAMP-30	12889.6	14327.2	91753.3
											DMXAA	None	9315.83	13735.7	78365.4
												33cGAMP	15142.9	29722.7	99274.3
												23cGAMP	12579.8	28129	89290.1
												cdiGMP	7875.07	12758.3	103106
												cdiAMP-30	8391.51	19627.8	83671.2
											exp-2		P-TBK1 by TBK1	P-IRF3 by IRF3	P-NF-kB by NF-Kb
													FOLD INDUCTION
											CTRL	None	1	1	1
												33cGAMP	1.22683	1.33346	1.22324
												23cGAMP	1.16161	1.58507	1.38963
												cdiGMP	0.886047	0.980448	1.41291
												cdiAMP-30	1.37299	1.08195	1.53773
											DMXAA	None	0.992312	1.03728	1.31336
												33cGAMP	1.613	2.24458	1.66378
												23cGAMP	1.33999	2.12423	1.49645
												cdiGMP	0.838844	0.963473	1.72799
												cdiAMP-30	0.893855	1.48224	1.40228

## Sheet: exp3 
Experiment 3			Band intensities									NORMALIZATION BASED ON B-ACTIN
				BACTIN	IRF3	P-IRF3	TBK1	P-TBK1	P-NF-Kb	NF-Kb		P-TBK1	TBK1	P-IRF3	IRF3	P-NF-Kb	NF-Kb
		CTRL	None	58312	49317	14082	13191	27721	79063	97816		27721	13191	14082	49317	79063	97816
			33cGAMP	61829	49023	23061	13873	35551	86386	140626		33528.8	13083.9	21749.2	46234.4	81472.1	132627
			23cGAMP	61748	50233	37455	12944	38493	79429	147610		36351	12223.7	35370.8	47437.8	75009.1	139396
			cdiGMP	61405	49001	20484	13925	27212	58345	143714		25841.3	13223.6	19452.2	46532.8	55406.1	136475
			cdiAMP-30	60939	50472	24172	13156	26953	58135	142318		25791.1	12588.9	23130	48296.2	55628.9	136183
		DMXAA	None	61898	50839	18201	13814	24836	61939	147484		23397.2	13013.7	17146.5	47893.7	58350.6	138940
			33cGAMP	61863	50457	38054	12508	37779	59087	136255		35610.4	11790	35869.7	47560.7	55695.3	128434
			23cGAMP	61877	50748	41651	13820	37192	58086	146536		35049.2	13023.8	39251.3	47824.2	54739.4	138093
			cdiGMP	61865	50696	14213	11213	23158	52073	152048		21828	10569	13396.7	47784.5	49082.4	143316
			cdiAMP-30	61789	50768	27983	14190	33588	65311	150338		31697.9	13391.5	26408.3	47911.2	61635.8	141878
													P-TBK1 by TBK1	P-IRF3 by IRF3	P-NF-kB by NF-Kb
											CTRL	None	27721	14082	79063
												33cGAMP	33803.3	23199.3	60088
												23cGAMP	39227.5	36772	52634.8
												cdiGMP	25777.6	20616.1	39711.3
												cdiAMP-30	27024.7	23618.8	39956.5
											DMXAA	None	23715.9	17656.1	41079.9
												33cGAMP	39841.9	37194.2	42417.9
												23cGAMP	35499.3	40476.5	38773.7
												cdiGMP	27243.1	13826.4	33499.8
												cdiAMP-30	31223.3	27183.2	42494
											exp-3		P-TBK1 by TBK1	P-IRF3 by IRF3	P-NF-kB by NF-Kb
													FOLD INDUCTION
											CTRL	None	1	1	1
												33cGAMP	1.21941	1.64744	0.760001
												23cGAMP	1.41508	2.61128	0.665733
												cdiGMP	0.929895	1.464	0.502275
												cdiAMP-30	0.974882	1.67724	0.505376
											DMXAA	None	0.855522	1.25381	0.519584
												33cGAMP	1.43725	2.64126	0.536508
												23cGAMP	1.28059	2.87434	0.490415
												cdiGMP	0.982761	0.981848	0.42371
												cdiAMP-30	1.12634	1.93035	0.53747
