# Supplementary material for: 5,6-dimethylxanthenone-4-acetic acid (DMXAA), a partial STING agonist, competes for human STING activation
Source: Front Immunol. 2024 Mar 12;15:1353336. doi: 10.3389/fimmu.2024.1353336 (PMC10963404; doi:10.3389/fimmu.2024.1353336)
Supplement: Supplementary file 2 [file DataSheet_2.zip › Raw data for figures/Figure 2a-2d.XLSX]

## Sheet: Figure 2A
Figure 2A
	IRF Activity (Luminescence) x105
	DMXAA concentration (ug/ml)	c-di-AMP concentration (ug/ml)	Ctrl					DMXAA
			Luminescence	Luminescence	Luminescence	MEAN	SD	Luminescence	Luminescence	Luminescence		MEAN	SD
	1	0	0.247393	0.162126	0.178353	0.195957	0.0369689	0.134587	0.207106	0.343164		0.228286	0.0864582
		3	3.33938	3.25374	3.83025	3.47446	0.254002	3.38543	3.72379	3.73229		3.61384	0.161545
		10	8.15867	9.03374	8.27276	8.48839	0.388423	8.44975	8.38015	7.62008		8.14999	0.375781
		30	18.8284	19.3746	17.6477	18.6169	0.720692	15.2056	18.549	16.0265		16.5937	1.42264
	3	0	0.160524	0.12948	0.142197	0.144067	0.0127425	0.104352	0.21903	0.123373		0.148918	0.0501809
		3	2.61758	2.50076	3.1526	2.75698	0.283782	2.96141	2.81513	2.14067		2.63907	0.357446
		10	7.58302	8.27471	7.81668	7.89147	0.287291	8.009	7.28075	6.55644		7.28206	0.593006
		30	23.5515	18.802	16.2808	19.5448	3.01436	17.3375	16.9335	15.3231		16.5314	0.870148
	10	0	0.287697	0.22364	0.404183	0.305173	0.0747351	0.128179	0.115764	0.107455		0.117133	0.00851571
		3	1.59279	2.10281	2.68804	2.12788	0.447485	1.76716	2.19999	0.375375		1.44751	0.778433
		10	8.58161	8.31979	7.89636	8.26592	0.282334	8.13016	8.73609	6.54846		7.8049	0.922235
		30	19.2087	19.0296	20.5881	19.6088	0.696319	19.053	20.4105	16.9536		18.8057	1.42207
	30	0	0.112661	0.181959	0.147004	0.147208	0.0282912	0.094243	0.090639	0.100849		0.0952437	0.00422785
		3	2.41743	3.58515	3.03395	3.01218	0.476968	2.74448	2.55803	2.28233		2.52828	0.189841
		10	7.17498	5.84839	6.28813	6.43717	0.551736	8.39498	7.52761	7.404		7.77553	0.440915
		30	15.2053	14.8781	13.4622	14.5152	0.756471	14.2639	14.2143	14.4905		14.3229	0.120229
	100	0	0.140194	0.125375	0.246692	0.170754	0.0540362	0.072926	0.06422	0.067022		0.068056	0.00362863
		3	1.24581	1.48582	1.78893	1.50685	0.222226	0.818402	0.958994	0.915808		0.897735	0.058802
		10	5.64576	4.33757	5.31923	5.10085	0.555942	3.63359	3.24971	3.35776		3.41369	0.161631
		30	14.8425	12.2416	13.0722	13.3854	1.08467	8.04922	7.95498	8.65329		8.21916	0.309375

## Sheet: Figure 2B
Figure 2B
	IFNβ (pg/ml)
	DMXAA concentration (ug/ml)	c-di-AMP concentration (ug/ml)	Ctrl					DMXAA
			concentration			MEAN	SD	concentration			MEAN	SD
	1	0	0	0	0	0	0	0	0	0	0	0
		3	0	0	0	0	0	0	0	0	0	0
		10	1.91	9.782	17.106	9.59933	0	7.609	12.699	6.76933	9.02578	0
		30	106.163	115.664	106.163	109.33	0.0105	92.783	127.604	73.4658	97.9509	0.0075
	3	0	0	0	0	0	0	0	0	0	0	0
		3	0	0	0	0	0	0	0	0	0	0
		10	0	9.782	14.164	7.982	0	10.509	0.529	3.67933	4.90578	0
		30	144.433	96.709	113.285	118.142	0.0125	78.721	82.616	53.7832	71.7067	0.0065
	10	0	0	0	0	0	0	0	0	0	0	0
		3	0	0	0	0	0	0	0	0	0	0
		10	4.737	0	1.215	1.984	0	0	0	0	0	0
		30	100.642	110.117	123.616	111.458	0.002	91.215	99.068	63.4283	84.5704	0.004
	30	0	0	0	0	0	0	0	0	0	0	0
		3	0	0	0	0	0	0	0	0	0	0
		10	0	0	0	0	0	0	0	0	0	0
		30	50.175	46.774	35.908	44.2857	0.002	20.321	33.195	17.8393	23.7851	0
	100	0	0	0	0	0	0	0	0	0	0	0
		3	0	0	0	0	0	0	0	0	0	0
		10	0	0	0	0	0	0	0	0	0	0
		30	18.967	12.194	14.226	15.129	0.001	6.767	4.727	3.83167	5.10856	0

## Sheet: Figure 2C
Figure 2C
	IRF Activity (luminescence) (x105)
	Time of DMXAA addition	c-di-AMP concentration (ug/ml)	Ctrl					DMXAA								IFNβ (ng/ml)
			Luminescence			MEAN	SD	Luminescence			MEAN	SD				Time of DMXAA addition	c-di-AMP concentration (ug/ml)	Ctrl					DMXAA
	-3 h	0	0.405387	0.475885	0.322298	0.40119	0.0627718	0.146203	0.151911	0.111059	0.136391	0.0180634						concentration			MEAN	SD	concentration			MEAN	SD
		30	50.2584	36.6861	33.8268	40.2571	7.16768	12.489	10.9054	10.5916	11.3287	0.830421				-3 h	0	0	0	0	0	0	0.013632	0.000794	0.0054	0.00660867	0.00531032
	0 h	0	0.503514	0.293212	0.393743	0.396823	0.0858831	0.172843	0.096845	0.114163	0.12795	0.0325217					30	0.04613	0.060798	0.063254	0.0567273	0.00756023	0.035206	0.025566	0.031584	0.0307853	0.00397583
		30	42.4188	40.4205	52.1961	45.0118	5.14515	21.3914	17.3181	20.47	19.7265	1.74404				0 h	0	0	0	0	0	0	0	0	0	0	0
	+8 h	0	0.317283	0.359118	0.285591	0.320664	0.0301123	0.181458	0.147504	0.112561	0.147174	0.028128					30	0.169834	0.155822	0.22776	0.184472	0.0311392	0.115414	0.091684	0.10165	0.102916	0.009729
		30	74.6192	64.4652	60.8892	66.6579	5.81573	41.2339	37.186	40.2906	39.5702	1.72929				+8 h	0	0	0	0	0	0	0	0	0	0	0
																	30	0.853824	0.878168	0.935358	0.889117	0.0341746	0.658796	0.711848	0.57348	0.648041	0.0569981

## Sheet: Figure 2D
Figure 2D
	NF-κB Activity (OD at 650 nm)
	Time of DMXAA addition	c-di-AMP concentration (ug/ml)	Ctrl					DMXAA
			OD at 650 nm			MEAN	SD	OD at 650 nm			MEAN	SD
	-3 h	0	0.836	0.767	0.823	0.808667	0.029937	0.539	0.563	0.493	0.531667	0.029044
		30	1.103	0.882	0.8	0.928333	0.127964	0.588	0.497	0.52	0.535	0.038635
	0 h	0	0.687	0.575	0.726	0.662667	0.0640017	0.401	0.33	0.366	0.365667	0.0289866
		30	1.109	1.072	1.24	1.14033	0.0720756	0.662	0.62	0.711	0.664333	0.0371872
	+8 h	0	0.679	0.593	0.516	0.596	0.0665783	0.317	0.336	0.288	0.313667	0.0197372
		30	1.421	1.276	1.264	1.32033	0.0713505	0.818	0.781	0.827	0.808667	0.0199053
