# Supplementary material for: 5,6-dimethylxanthenone-4-acetic acid (DMXAA), a partial STING agonist, competes for human STING activation
Source: Front Immunol. 2024 Mar 12;15:1353336. doi: 10.3389/fimmu.2024.1353336 (PMC10963404; doi:10.3389/fimmu.2024.1353336)
Supplement: Supplementary file 2 [file DataSheet_2.zip › Raw data for figures/Figure 3a-4h.XLSX]

## Sheet: Figure 3B
Figure 3B
	IFNβ (ng/ml)
		Ctrl										DMXAA100μg/ml										HHMX100μg/ml										HHMX10μg/ml
		Donor-1	Donor-2	Donor-3	Donor-4	Donor-5	Donor-6	Donor-7	Donor-8	Donor-9	Donor-10	Donor-1	Donor-2	Donor-3	Donor-4	Donor-5	Donor-6	Donor-7	Donor-8	Donor-9	Donor-10	Donor-1	Donor-2	Donor-3	Donor-4	Donor-5	Donor-6	Donor-7	Donor-8	Donor-9	Donor-10	Donor-1	Donor-2	Donor-3	Donor-4	Donor-5	Donor-6	Donor-7	Donor-8	Donor-9	Donor-10
	None	0.066	0.072	0.0795	0.0505	0.046	0.052	0.059	0.0645	0.0565	0.07	0.0705	0.0775	0.081	0.0525	0.046	0.055	0.0655	0.0715	0.0625	0.0715	0.055	0.0595	0.0615	0.043	0.0395	0.0455	0.051	0.053	0.0515	0.0555	0.0615	0.0685	0.0465	0.042	0.0475	0.055	0.0655	0.057	0.062
	c-di-AMP	1.6135	0.214	1.042	0.862	0.073	0.0675	0.3855	0.0915	1.1645	1.152	1.658	0.127	0.2895	0.4285	0.0505	0.088	0.1425	0.073	0.679	0.4225	0.057	0.0605	0.063	0.043	0.0435	0.0855	0.093	0.0495	0.051	0.0565	1.5445	1.7775	0.9135	0.143	0.0605	0.2255	0.066	0.1375	0.122
	cGAMP	0.9745	0.783	0.1635	0.1075	0.1015	0.1225	0.301	0.0965	0.41	0.21	0.71	0.1525	0.2165	0.0755	0.0745	0.097	0.1575	0.087	0.12	0.1015	0.056	0.062	0.0645	0.043	0.048	0.138	0.108	0.05	0.0515	0.054	0.8845	0.6535	0.14	0.07	0.0825	0.1405	0.0665	0.242	0.064
	PolydA:dT	1.769	1.7665	1.5505	1.1735	0.976	1.185	1.4625	1.4595	1.468	1.6635	1.85	1.421	1.014	0.8465	0.9445	0.4985	1.4265	1.311	1.3885	1.4665	0.066	0.062	0.0665	0.047	0.168	0.162	0.1905	0.052	0.049	0.0545	1.645	1.446	0.9265	0.881	0.8645	1.395	1.304	1.266	0.0635
	IFNγ (ng/ml)
		Ctrl										DMXAA100μg/ml										HHMX100μg/ml										HHMX10μg/ml
		Donor-1	Donor-2	Donor-3	Donor-4	Donor-5	Donor-6	Donor-7	Donor-8	Donor-9	Donor-10	Donor-1	Donor-2	Donor-3	Donor-4	Donor-5	Donor-6	Donor-7	Donor-8	Donor-9	Donor-10	Donor-1	Donor-2	Donor-3	Donor-4	Donor-5	Donor-6	Donor-7	Donor-8	Donor-9	Donor-10	Donor-1	Donor-2	Donor-3	Donor-4	Donor-5	Donor-6	Donor-7	Donor-8	Donor-9	Donor-10
	None	0	0	0	0	0	0	0	0	0	0	0	0	0	0	0	0	0	0	0	0	0	0	0	0	0	0	0	0	0	0	0	0	0	0	0	0	0	0	0
	c-di-AMP	2.878	0	0	0	0	0	0	0	0	0	0	0	0	0	0	0	0	0	0	0	0	0	0	0	0	0	0	0	0	0	0.029	0	0	0	0	0.039	0	0	0.128
	cGAMP	0	0	0	0	0.259	0	0	0	0	0	0	0	0	0	0	0	0	0	0	0	0	0	0	0	0	0	0	0	0	0	0	0	0	0	0	0	0	0	0
	PolydA:dT	2.626	0	0.276	0	0.751	0.584	0	2.494	3.019	0	0.32	0	0	0	0	0.052	0	0.095	0.035	0	0	0	0	0	0	0	0	0	0	0	0.038	0	0	0	0.027	0	0	0	0

## Sheet: Figure 3C
Figure 3C
	IFNb qPCR														IL-6 qPCR
		6 h	Ct-IFNb	Ct-S18	dCt	ddCt	2^-ddCt	average	sd	average dCt None						6 h	Ct-IL-6	Ct-S18	dCt	ddCt	2^-ddCt	average	sd	average dCt None
	DMSO	None	30.21	14.13	16.08	0.07	0.952638	0.931701	0.253475	16.01					DMSO	None	32.64	14.13	18.51	0.33	0.795536	1.04261	0.372567	18.18
			30.84	14.12	16.72	0.71	0.61132										32.69	14.12	18.57	0.39	0.76313
			29.87	14.16	15.71	-0.3	1.23114										31.69	14.16	17.53	-0.65	1.56917
		c-di-AMP-10	22.27	13.73	8.54	-7.47	177.294	160.979	12.175							c-di-AMP-10	26.5	13.73	12.77	-5.41	42.5179	48.3722	4.38651
			22.44	13.73	8.71	-7.3	157.586										26.18	13.73	12.45	-5.73	53.0765
			22.48	13.68	8.8	-7.21	148.056										26.23	13.68	12.55	-5.63	49.5221
		3'3'cGAMP	21.71	14.04	7.67	-8.34	324.034	327.917	8.83549							3'3'cGAMP	25.56	14.04	11.52	-6.66	101.125	99.795	3.49326
			21.72	14.03	7.69	-8.32	319.573										25.52	14.03	11.49	-6.69	103.25
			21.67	14.07	7.6	-8.41	340.144										25.68	14.07	11.61	-6.57	95.0095
		2'3'cGAMP	21.52	14.19	7.33	-8.68	410.148	385.843	19.6436							2'3'cGAMP	25.52	14.19	11.33	-6.85	115.36	111.386	6.79023
			21.71	14.29	7.42	-8.59	385.343										25.6	14.29	11.31	-6.87	116.97
			21.64	14.13	7.51	-8.5	362.039										25.64	14.13	11.51	-6.67	101.829
	64-30	None	29.92	13.91	16.01	0	1	1.12074	0.0864145						64-30	None	31.53	13.91	17.62	-0.56	1.47427	1.07207	0.334546
			29.8	14.01	15.79	-0.22	1.16473										32.8	14.01	18.79	0.61	0.655197
			29.67	13.92	15.75	-0.26	1.19748										31.98	13.92	18.06	-0.12	1.08673
		c-di-AMP-10	27.1	13.98	13.12	-2.89	7.4127	8.45049	0.734264							c-di-AMP-10	31.08	13.98	17.1	-1.08	2.11404	2.77637	0.810492
			27.05	14.2	12.85	-3.16	8.9383										31.18	14.2	16.98	-1.2	2.2974
			26.95	14.11	12.84	-3.17	9.00047										30.32	14.11	16.21	-1.97	3.91768
		3'3'cGAMP	25.03	14.34	10.69	-5.32	39.9466	38.5155	1.19824							3'3'cGAMP	30.55	14.34	16.21	-1.97	3.91768	3.99169	0.0861162
			25.14	14.34	10.8	-5.21	37.014										30.48	14.34	16.14	-2.04	4.11246
			25.08	14.34	10.74	-5.27	38.5859										30.54	14.34	16.2	-1.98	3.94493
		2'3'cGAMP	22.67	14.52	8.15	-7.86	232.325	240.614	6.80778							2'3'cGAMP	29.64	14.52	15.12	-3.06	8.33973	7.41014	0.691921
			22.6	14.55	8.05	-7.96	249										29.99	14.55	15.44	-2.74	6.6807
			22.63	14.53	8.1	-7.91	240.518										29.86	14.53	15.33	-2.85	7.21
		24 h	Ct-IFNb	Ct-S18	dCt	ddCt	2^-ddCt	average	sd	average dCt None						24 h	Ct-IL-6	Ct-S18	dCt	ddCt	2^-ddCt	average	sd	average dCt None
	DMSO	None	29.81	14.72	15.09	-0.985	1.97931	1.93033	0.0512284	16.075					DMSO	None	30.89	14.72	16.17	-0.228333	1.17148	0.898659	0.192914	16.3983
			29.88	14.77	15.11	-0.965	1.95206										31.56	14.77	16.79	0.391667	0.762249
			29.63	14.45	15.18	-0.895	1.85961										31.24	14.45	16.79	0.391667	0.762249
		c-di-AMP-10	26.71	13.92	12.79	-3.285	9.74728	11.862	1.56895							c-di-AMP-10	26.72	13.92	12.8	-3.59833	12.1117	14.1518	1.77135
			26.58	14.13	12.45	-3.625	12.3377										26.49	14.13	12.36	-4.03833	16.4308
			26.42	14.1	12.32	-3.755	13.5011										26.7	14.1	12.6	-3.79833	13.9127
		3'3'cGAMP	27.15	13.93	13.22	-2.855	7.23504	8.07381	0.877729							3'3'cGAMP	26.59	13.93	12.66	-3.73833	13.346	13.4087	0.158458
			27	13.87	13.13	-2.945	7.70076										26.5	13.87	12.63	-3.76833	13.6264
			26.87	14.01	12.86	-3.215	9.28563										26.68	14.01	12.67	-3.72833	13.2538
		2'3'cGAMP	27.48	14.19	13.29	-2.785	6.89237	6.96799	1.30598							2'3'cGAMP	26.55	14.19	12.36	-4.03833	16.4308	15.5626	0.748339
			27.03	14.06	12.97	-3.105	8.60396										26.59	14.06	12.53	-3.86833	14.6044
			27.77	14.13	13.64	-2.435	5.40764										26.56	14.13	12.43	-3.96833	15.6526
	64-30	None	31.42	14.01	17.41	1.335	0.396392	0.527171	0.0925355						64-30	None	30.27	14.01	16.26	-0.138333	1.10063	1.13741	0.0368849
			30.73	13.91	16.82	0.745	0.596668										30.06	13.91	16.15	-0.248333	1.18783
			30.8	13.96	16.84	0.765	0.588453										30.19	13.96	16.23	-0.168333	1.12376
		c-di-AMP-10	29.5	14.48	15.02	-1.055	2.07772	2.22331	0.175933							c-di-AMP-10	29.24	14.48	14.76	-1.63833	3.11306	3.16103	0.508285
			29.25	14.48	14.77	-1.305	2.47084										28.95	14.48	14.47	-1.92833	3.80615
			29.45	14.46	14.99	-1.085	2.12138										29.5	14.46	15.04	-1.35833	2.56389
		3'3'cGAMP	28.98	14.23	14.75	-1.325	2.50533	2.71546	0.371673							3'3'cGAMP	29.79	14.23	15.56	-0.838333	1.78798	1.83361	0.119774
			28.47	14.09	14.38	-1.695	3.23777										29.49	14.09	15.4	-0.998333	1.99769
			28.82	14.01	14.81	-1.265	2.40327										29.63	14.01	15.62	-0.778333	1.71515
		2'3'cGAMP	28.72	15.01	13.71	-2.365	5.15153	5.49659	0.390092							2'3'cGAMP	31.55	15.01	16.54	0.141667	0.906471	0.658181	0.241026
			28.56	15.08	13.48	-2.595	6.04189										31.92	15.08	16.84	0.441667	0.736284
			28.62	14.95	13.67	-2.405	5.29636										32.94	14.95	17.99	1.59167	0.331788

## Sheet: Figure 3D
Figure 3D
	IRF activity (Luminescence) x106															NF-κB Activity (OD at 650 nm)
		Ctrl					HHMX										Ctrl					HHMX
		Luminescence			Mean	SD	Luminescence			Mean	SD						OD at 650 nm			Mean	SD	OD at 650 nm			Mean	SD
	None	0.0311264	0.0351492	0.0355405	0.0339387	0.001995	0.0234864	0.022384	0.0190474	0.0216393	0.00188718	6h				None	0.412	0.41	0.407	0.409667	0.0020548	0.326	0.319	0.295	0.313333	0.0132749	6h
	c-di-AMP	0.108714	0.143157	0.108512	0.120128	0.0162844	0.0265137	0.0256716	0.030284	0.0274898	0.00200551					c-di-AMP	0.403	0.388	0.373	0.388	0.0122474	0.309	0.319	0.335	0.321	0.0107083
	3'3' cGAMP	0.622151	0.654027	0.541203	0.605794	0.0474902	0.0482917	0.0551456	0.0525522	0.0519965	0.00282555					3'3' cGAMP	0.447	0.436	0.428	0.437	0.00778888	0.322	0.325	0.354	0.333667	0.0144299
	2'3' cGAMP	1.35618	1.32778	1.32428	1.33608	0.0142845	0.114445	0.105148	0.12198	0.113858	0.00688417					2'3' cGAMP	0.496	0.482	0.504	0.494	0.00909212	0.342	0.348	0.365	0.351667	0.00974109
	None	0.0641771	0.0634829	0.0659179	0.064526	0.00102424	0.0233461	0.0216024	0.0231858	0.0227114	0.000786931	24h				None	0.673	0.688	0.691	0.684	0.00787401	0.362	0.349	0.375	0.362	0.0106145	24h
	c-di-AMP	3.38357	3.43507	3.28398	3.36754	0.0627151	0.320475	0.283527	0.296213	0.300072	0.0153287					c-di-AMP	0.849	0.814	0.804	0.822333	0.0192931	0.388	0.388	0.405	0.393667	0.00801388
	3'3' cGAMP	6.72304	6.98819	6.45872	6.72332	0.216155	0.642268	0.552451	0.554938	0.583219	0.0417663					3'3' cGAMP	1.089	1.043	1.029	1.05367	0.0256298	0.457	0.446	0.435	0.446	0.00898146
	2'3' cGAMP	7.48193	7.35898	7.47885	7.43992	0.057247	0.706781	0.68904	0.711678	0.7025	0.00972513					2'3' cGAMP	1.2	1.184	1.159	1.181	0.0168721	0.486	0.483	0.48	0.483	0.00244949

## Sheet: Figure 3E
Figure 3E
Biological replicates of 5 experiments
		% Cytotoxicity (by LDH release)
		HHMX concentration ug/ml:	0	0.3	1	3	10	30	100
		% Cytotoxicity	10.2	9.53846	10.4308	8.84615	11.5846	15.6308	31.9077
		% Cytotoxicity	20.886	20.553	16.701	22.866	15.242	19.619	23.848
		% Cytotoxicity	12.0462	11.5315	12.7435	13.9888	15.4168	22.6561	33.6314
		% Cytotoxicity	12.81	11.3654	11.5148	15.6825	15.2507	21.3112	34.2623
		% Cytotoxicity	13.6236	12.6771	12.262	14.7692	14.57	17.3595	38.1975
experiment 1
		% Cytotoxicity (by LDH release)
		HHMX concentration ug/ml:	0	0.3	1	3	10	30	100
		% Cytotoxicity	10.8308	9.6	10.6769	8.24615	10.5231	16.0923	30.7385
		% Cytotoxicity	9.56923	9.47692	10.1846	9.44615	12.6462	15.1692	33.0769
		mean	10.2	9.53846	10.4308	8.84615	11.5846	15.6308	31.9077
experiment 2
		% Cytotoxicity (by LDH release)
		HHMX concentration ug/ml:	0	0.3	1	3	10	30	100
		% Cytotoxicity	20.886	20.553	16.701	22.866	15.242	19.619	23.848
experiment 3
		% Cytotoxicity (by LDH release)
		HHMX concentration ug/ml:	0	0.3	1	3	10	30	100
		% Cytotoxicity	11.9798	12.7103	13.3413	14.6696	15.5662	24.7648	34.2291
		% Cytotoxicity	12.1126	10.3526	12.1458	13.3081	15.2674	20.5474	33.0336
		mean	12.0462	11.5315	12.7435	13.9888	15.4168	22.6561	33.6314
experiment 4
		% Cytotoxicity (by LDH release)
		HHMX concentration ug/ml:	0	0.3	1	3	10	30	100
		% Cytotoxicity	13.9722	10.419	11.9133	15.4998	15.5662	23.7354	34.7937
		% Cytotoxicity	11.6477	12.3118	11.1164	15.8651	14.9353	18.887	33.731
		mean	12.81	11.3654	11.5148	15.6825	15.2507	21.3112	34.2623
experiment 5
		% Cytotoxicity (by LDH release)
		HHMX concentration ug/ml:	0	0.3	1	3	10	30	100
		% Cytotoxicity	12.8432	13.2085	12.6439	15.4334	14.5036	16.5625	37.1514
		% Cytotoxicity	14.4039	12.1458	11.8801	14.1051	14.6364	18.1564	39.2435
		mean	13.6236	12.6771	12.262	14.7692	14.57	17.3595	38.1975

## Sheet: Figure 3F
	Figure 3F
	IRF (Luminescence) X106
																					IRF Mean
EXPERIMENT 1		0			0.3			1			3			10			30			EXPERIMENT 1		0			0.3			1			3			10			30
	None	0.013709	0.01474	0.017184	0.01447	0.013369	0.013329	0.013198	0.012367	0.013389	0.010365	0.010485	0.009775	0.008053	0.008113	0.008163	0.005111	0.005311	0.005301		None		0.015211			0.0137227			0.0129847			0.0102083			0.00810967			0.005241
	c-di-AMP	1.74236	1.8427	1.81702	1.72223	2.07771	2.25053	1.63657	1.57105	1.62092	0.966183	1.06986	1.30065	0.625588	0.637381	0.619298	0.391854	0.373104	0.338161		c-di-AMP		1.80069			2.01682			1.60951			1.11223			0.627422			0.367706
	2'3'cGAMP	2.2965	2.41407	2.60359	2.35877	3.03961	3.01584	2.21342	2.2846	2.39688	1.35121	1.3605	1.42811	0.791468	0.815154	0.818707	0.398281	0.391792	0.334888		2'3'cGAMP		2.43805			2.80474			2.2983			1.37994			0.808443			0.374987
	PolydA:dT	0.143644	0.178934	0.26185	0.232251	0.219907	0.220091	0.19992	0.181091	0.238397	0.108644	0.122638	0.145732	0.05207	0.056714	0.054573	0.012097	0.013549	0.010315		PolydA:dT		0.194809			0.224083			0.206469			0.125671			0.0544523			0.011987
	Poly I:C	1.21654	1.28754	1.15605	1.22595	1.32345	1.35562	0.979198	1.1433	1.12233	1.0653	0.716214	0.820889	0.406541	0.394045	0.34219	0.26825	0.191128	0.247793		Poly I:C		1.22004			1.30167			1.08161			0.867468			0.380925			0.235724
EXPERIMENT 2		0			0.3			1			3			10			30			EXPERIMENT 2		0			0.3			1			3			10			30
	None	0.013339	0.01408	0.015231	0.014801	0.014851	0.015201	0.015411	0.012678	0.012498	0.013178	0.009444	0.008904	0.007623	0.008213	0.008784	0.005021	0.004691	0.005361		None		0.0142167			0.014951			0.013529			0.0105087			0.00820667			0.00502433
	c-di-AMP	1.62378	1.64612	1.82086	1.77265	1.92872	1.98253	1.6803	1.65302	1.73729	1.0583	1.10264	1.14389	0.694035	0.685796	0.6594	0.58354	0.448846	0.380152		c-di-AMP		1.69692			1.89463			1.6902			1.10161			0.679744			0.470846
	2'3'cGAMP	2.23873	2.35985	2.6345	2.45446	2.48227	2.85313	2.31845	2.31569	2.35473	1.32665	1.31173	1.29106	0.867933	0.834694	0.872979	0.323156	0.304836	0.347439		2'3'cGAMP		2.41103			2.59662			2.32962			1.30981			0.858535			0.325144
	PolydA:dT	0.321135	0.245745	0.245069	0.172913	0.238581	0.210404	0.212189	0.193419	0.203662	0.109068	0.107603	0.110715	0.06784	0.061008	0.064127	0.012828	0.013158	0.012247		PolydA:dT		0.27065			0.207299			0.20309			0.109129			0.064325			0.0127443
	Poly I:C	1.16568	1.3675	1.38093	1.32838	1.27681	1.32455	1.22818	1.18239	1.31061	0.700796	0.790434	0.788064	0.453282	0.523313	0.548764	0.239983	0.213383	0.256069		Poly I:C		1.3047			1.30991			1.24039			0.759765			0.508453			0.236478
EXPERIMENT 3		0			0.3			1			3			10			30			EXPERIMENT 3		0			0.3			1			3			10			30
	None	0.013969	0.012257	0.0144	0.021723	0.012858	0.012578	0.011747	0.012768	0.010956	0.010295	0.008343	0.010235	0.008463	0.008173	0.007633	0.004411	0.005131	0.005371		None		0.013542			0.0157197			0.0118237			0.00962433			0.00808967			0.004971
	c-di-AMP	1.59041	1.62758	1.67903	1.66022	1.67801	1.53088	1.60346	1.58736	1.6507	1.00745	1.02845	1.18514	0.628081	0.644819	0.674205	0.46471	0.330883	0.338864		c-di-AMP		1.63234			1.62304			1.61384			1.07368			0.649035			0.378152
	2'3'cGAMP	2.6278	2.38598	2.51181	2.28971	2.35358	2.28335	2.26196	2.26883	2.27996	1.3482	1.32675	1.39387	0.775092	0.811235	0.821051	0.301419	0.306803	0.328128		2'3'cGAMP		2.50853			2.30888			2.27025			1.35627			0.802459			0.312117
	PolydA:dT	0.210271	0.222093	0.226619	0.20304	0.174988	0.189559	0.20919	0.195355	0.186087	0.119582	0.115406	0.114385	0.058977	0.052814	0.063272	0.01455	0.012237	0.014911		PolydA:dT		0.219661			0.189196			0.196877			0.116458			0.0583543			0.0138993
	Poly I:C	1.39912	1.38071	1.18876	1.07898	1.06456	1.00404	1.10227	1.26759	1.17601	0.843914	0.809336	0.832952	0.390557	0.325405	0.371747	0.215711	0.193562	0.218243		Poly I:C		1.32286			1.04919			1.18196			0.828734			0.36257			0.209172
																						0			0.3			1			3			10			30
																				biological replicates	None	0.015211	0.0142167	0.013542	0.0137227	0.014951	0.0157197	0.0129847	0.013529	0.0118237	0.0102083	0.0105087	0.00962433	0.00810967	0.00820667	0.00808967	0.005241	0.00502433	0.004971
																					c-di-AMP	1.80069	1.69692	1.63234	2.01682	1.89463	1.62304	1.60951	1.6902	1.61384	1.11223	1.10161	1.07368	0.627422	0.679744	0.649035	0.367706	0.470846	0.378152
																					2'3'cGAMP	2.43805	2.41103	2.50853	2.80474	2.59662	2.30888	2.2983	2.32962	2.27025	1.37994	1.30981	1.35627	0.808443	0.858535	0.802459	0.374987	0.325144	0.312117
																					PolydA:dT	0.194809	0.27065	0.219661	0.224083	0.207299	0.189196	0.206469	0.20309	0.196877	0.125671	0.109129	0.116458	0.0544523	0.064325	0.0583543	0.011987	0.0127443	0.0138993
																					Poly I:C	1.22004	1.3047	1.32286	1.30167	1.30991	1.04919	1.08161	1.24039	1.18196	0.867468	0.759765	0.828734	0.380925	0.508453	0.36257	0.235724	0.236478	0.209172
	NF-kB (OD at 650 nm)
EXPERIMENT 1																					NFkB Means
		0			0.3			1			3			10			30			EXPERIMENT 1		0			0.3			1			3			10			30
	None	0.141	0.143	0.145	0.146	0.146	0.147	0.143	0.145	0.145	0.141	0.137	0.143	0.14	0.144	0.137	0.126	0.132	0.129		None		0.143			0.146333			0.144333			0.140333			0.140333			0.129
	c-di-AMP	0.563	0.486	0.511	0.493	0.499	0.512	0.437	0.407	0.418	0.258	0.279	0.361	0.206	0.208	0.213	0.138	0.141	0.142		c-di-AMP		0.52			0.501333			0.420667			0.299333			0.209			0.140333
	2'3'cGAMP	0.698	0.666	0.611	0.661	0.664	0.682	0.569	0.528	0.527	0.318	0.355	0.35	0.226	0.241	0.268	0.14	0.147	0.145		2'3'cGAMP		0.658333			0.669			0.541333			0.341			0.245			0.144
	PolydA:dT	0.159	0.19	0.166	0.171	0.157	0.173	0.164	0.156	0.165	0.147	0.141	0.149	0.148	0.175	0.146	0.131	0.134	0.129		PolydA:dT		0.171667			0.167			0.161667			0.145667			0.156333			0.131333
	Poly I:C	0.685	0.689	0.81	0.657	0.742	0.737	0.485	0.614	0.495	0.374	0.368	0.452	0.326	0.321	0.27	0.183	0.169	0.187		Poly I:C		0.728			0.712			0.531333			0.398			0.305667			0.179667
EXPERIMENT 2
		0			0.3			1			3			10			30			EXPERIMENT 2		0			0.3			1			3			10			30
	None	0.137	0.134	0.139	0.137	0.14	0.136	0.141	0.135	0.137	0.138	0.133	0.139	0.146	0.151	0.147	0.128	0.133	0.138		None		0.136667			0.137667			0.137667			0.136667			0.148			0.133
	c-di-AMP	0.542	0.548	0.509	0.46	0.493	0.477	0.431	0.454	0.409	0.281	0.272	0.311	0.22	0.224	0.221	0.154	0.148	0.143		c-di-AMP		0.533			0.476667			0.431333			0.288			0.221667			0.148333
	2'3'cGAMP	0.683	0.648	0.643	0.598	0.654	0.673	0.574	0.578	0.546	0.315	0.333	0.376	0.244	0.252	0.247	0.141	0.146	0.144		2'3'cGAMP		0.658			0.641667			0.566			0.341333			0.247667			0.143667
	PolydA:dT	0.167	0.162	0.165	0.158	0.159	0.162	0.16	0.154	0.15	0.151	0.143	0.148	0.167	0.161	0.157	0.128	0.138	0.13		PolydA:dT		0.164667			0.159667			0.154667			0.147333			0.161667			0.132
	Poly I:C	0.713	0.761	0.771	0.772	0.683	0.778	0.821	0.821	0.718	0.434	0.467	0.474	0.412	0.429	0.431	0.17	0.174	0.192		Poly I:C		0.748333			0.744333			0.786667			0.458333			0.424			0.178667
EXPERIMENT 3
		0			0.3			1			3			10			30			EXPERIMENT 3		0			0.3			1			3			10			30
	None	0.135	0.139	0.14	0.145	0.142	0.145	0.148	0.145	0.139	0.143	0.155	0.141	0.141	0.142	0.138	0.126	0.134	0.131		None		0.138			0.144			0.144			0.146333			0.140333			0.130333
	c-di-AMP	0.547	0.507	0.49	0.481	0.485	0.483	0.456	0.465	0.465	0.306	0.289	0.335	0.213	0.218	0.214	0.141	0.146	0.138		c-di-AMP		0.514667			0.483			0.462			0.31			0.215			0.141667
	2'3'cGAMP	0.679	0.619	0.647	0.592	0.606	0.596	0.567	0.58	0.593	0.382	0.314	0.409	0.237	0.241	0.255	0.138	0.149	0.146		2'3'cGAMP		0.648333			0.598			0.58			0.368333			0.244333			0.144333
	PolydA:dT	0.169	0.168	0.167	0.174	0.174	0.174	0.175	0.167	0.168	0.156	0.149	0.147	0.151	0.149	0.145	0.139	0.134	0.131		PolydA:dT		0.168			0.174			0.17			0.150667			0.148333			0.134667
	Poly I:C	0.626	0.722	0.631	0.633	0.654	0.609	0.636	0.709	0.674	0.56	0.483	0.606	0.327	0.265	0.305	0.161	0.163	0.165		Poly I:C		0.659667			0.632			0.673			0.549667			0.299			0.163
																						0			0.3			1			3			10			30
																				biological replicates	None	0.143	0.136667	0.138	0.146333	0.137667	0.144	0.144333	0.137667	0.144	0.140333	0.136667	0.146333	0.140333	0.148	0.140333	0.129	0.133	0.130333
																					c-di-AMP	0.52	0.533	0.514667	0.501333	0.476667	0.483	0.420667	0.431333	0.462	0.299333	0.288	0.31	0.209	0.221667	0.215	0.140333	0.148333	0.141667
																					2'3'cGAMP	0.658333	0.658	0.648333	0.669	0.641667	0.598	0.541333	0.566	0.58	0.341	0.341333	0.368333	0.245	0.247667	0.244333	0.144	0.143667	0.144333
																					PolydA:dT	0.171667	0.164667	0.168	0.167	0.159667	0.174	0.161667	0.154667	0.17	0.145667	0.147333	0.150667	0.156333	0.161667	0.148333	0.131333	0.132	0.134667
																					Poly I:C	0.728	0.748333	0.659667	0.712	0.744333	0.632	0.531333	0.786667	0.673	0.398	0.458333	0.549667	0.305667	0.424	0.299	0.179667	0.178667	0.163

## Sheet: Figure 3G
Figure 3G
IFNb
																				IFNb Mean
EXPERIMENT -1	0			0.3			1			3			10			30			EXPERIMENT -1		0			0.3			1			3			10			30
None	0	0	0	0	0	0	0	0	15.454	0	0	18.468	0	0	0	0	0	0		None		0			0			5.15133			6.156			0			0
c-di-AMP	1197.65	1278.7	1103.41	1068.66	1877.98	2024.38	781.112	613.696	867.312	392.192	685.744	1233.18	345.32	319.66	319.978	182.35	148.214	116.308		c-di-AMP		1193.25			1657			754.04			770.371			328.319			148.957
2'3'cGAMP	5334.9	4610.23	4563.19	5060.33	6700	6126.39	3627.19	3398.63	3913.99	1691.18	2000.34	2048.51	960.944	988.856	928.544	337.16	219.744	268.504		2'3'cGAMP		4836.11			5962.24			3646.61			1913.34			959.448			275.136
PolydA:dT	91.832	87.716	57.158	55.494	51.048	59.926	62.136	51.884	47.702	23.79	29.88	40.126	0	22.028	19.66	0	0	0		PolydA:dT		78.902			55.4893			53.9073			31.2653			13.896			0
Poly I:C	1112.93	990.408	794.648	811.224	956.304	939.328	493.432	679.832	625.4	296.464	370.984	513.568	105.294	103.644	54.662	95.952	50.214	69.856		Poly I:C		965.995			902.285			599.555			393.672			87.8667			72.0073
EXPERIMENT -2	0			0.3			1			3			10			30			EXPERIMENT -2		0			0.3			1			3			10			30
None	0	0	0	0	0	0	0	0	0	0	0	0	0	0	0	0	0	0		None		0			0			0			0			0			0
c-di-AMP	951.064	916.632	817.688	746.952	1146.76	1073.69	615.488	700.424	606.152	476.24	622.168	763.496	368.066	389.562	322.15	550.92	246.712	136.144		c-di-AMP		895.128			989.133			640.688			620.635			359.926			311.259
2'3'cGAMP	4647.5	3814.3	4121.54	3531.62	3819.29	4794.9	3105.33	3337.46	2752.5	1760.79	1795.11	1887.21	0	0	0	308.336	262.052	295.678		2'3'cGAMP		4194.45			4048.61			3065.09			1814.37			0			288.689
PolydA:dT	83.264	76.188	74.766	52.724	56.566	68.762	46.432	61.828	50.64	27.566	51.832	38.766	16.14	22.858	19.734	0	0	0		PolydA:dT		78.0727			59.3507			52.9667			39.388			19.5773			0
Poly I:C	767.64	773.176	821.88	777.328	630.2	731.848	693.624	707.232	784.256	221.672	487.888	693.624	133.37	147.258	223.39	102.576	86.642	101.462		Poly I:C		787.565			713.125			728.371			467.728			168.006			96.8933
EXPERIMENT -3	0			0.3			1			3			10			30			EXPERIMENT -3		0			0.3			1			3			10			30
None	0	0	0	0	0	0	0	0	0	0	0	0	0	0	0	0	0	0		None		0			0			0			0			0			0
c-di-AMP	1068.63	926.128	896.112	842.64	915.6	800.08	746.456	769.552	712.08	543.608	517.896	800.08	325.134	394.398	371.052	336.604	146.68	131.352		c-di-AMP		963.624			852.773			742.696			620.528			363.528			204.879
2'3'cGAMP	4966.94	4000.52	4341.28	3584.44	3953.89	4451.18	2975.17	3750.35	3171.94	2098.18	1741.78	2369.43	803	824.976	935.176	244.096	164.924	196.506		2'3'cGAMP		4436.25			3996.5			3299.15			2069.8			854.384			201.842
PolydA:dT	73.662	73.922	60.776	58.992	60.01	53.422	55.948	52.666	57.214	36.298	43.428	39.236	21.176	24.726	22.592	0	0	0		PolydA:dT		69.4533			57.4747			55.276			39.654			22.8313			0
Poly I:C	873.744	771	595.64	543.608	601.16	672.368	612.24	805.92	707.8	505.792	503.112	652.68	125.188	116.858	135.864	105.344	67.702	72.882		Poly I:C		746.795			605.712			708.653			553.861			125.97			81.976
																					0			0.3			1			3			10			30
																			biological replicates	None	0	0	0	0	0	0	5.15133	0	0	6.156	0	0	0	0	0	0	0	0
																				c-di-AMP	1193.25	895.128	963.624	1657	989.133	852.773	754.04	640.688	742.696	770.371	620.635	620.528	328.319	359.926	363.528	148.957	311.259	204.879
																				2'3'cGAMP	4836.11	4194.45	4436.25	5962.24	4048.61	3996.5	3646.61	3065.09	3299.15	1913.34	1814.37	2069.8	959.448	0	854.384	275.136	288.689	201.842
																				PolydA:dT	78.902	78.0727	69.4533	55.4893	59.3507	57.4747	53.9073	52.9667	55.276	31.2653	39.388	39.654	13.896	19.5773	22.8313	0	0	0
																				Poly I:C	965.995	787.565	746.795	902.285	713.125	605.712	599.555	728.371	708.653	393.672	467.728	553.861	87.8667	168.006	125.97	72.0073	96.8933	81.976
IL-6
																				IL-6 Mean
EXPERIMENT -1	0			0.3			1			3			10			30			EXPERIMENT -1		0			0.3			1			3			10			30
None	0	0	0	0	0	0	0	0	0	0	0	0	0	0	0	0	0	0		None		0			0			0			0			0			0
c-di-AMP	36.862	32.82	28.82	21.938	23.888	23.888	15.71	13.366	20.486	0	0	0	0	0	0	0	0	0		c-di-AMP		32.834			23.238			16.5207			0			0			0
2'3'cGAMP	39.92	35.848	34.836	34.836	45.062	36.862	26.838	24.378	25.358	0	17.608	15.71	0	0	14.768	17.608	0	18.084		2'3'cGAMP		36.868			38.92			25.5247			11.106			4.92267			11.8973
PolydA:dT	12.902	0	0	0	0	0	0	0	0	0	0	0	0	0	0	0	0	0		PolydA:dT		4.30067			0			0			0			0			0
Poly I:C	141.978	76.364	57.084	65.59	79.082	67.732	42.998	58.67	43.514	17.132	20.486	35.848	0	0	0	0	0	0		Poly I:C		91.8087			70.8013			48.394			24.4887			0			0
EXPERIMENT -2	0			0.3			1			3			10			30			EXPERIMENT -2		0			0.3			1			3			10			30
None	0	0	0	0	0	0	0	0	0	0	0	0	0	0	0	0	0	0		None		0			0			0			0			0			0
c-di-AMP	28.67	25.28	21.53	17.854	19.478	19.07	14.66	16.248	14.66	0	0	13.48	0	0	0	0	0	0		c-di-AMP		25.16			18.8007			15.1893			4.49333			0			0
2'3'cGAMP	34.716	30.384	30.384	33.844	29.098	31.244	24.44	29.526	24.44	15.452	17.05	21.53	12.702	13.48	13.09	28.244	40.002	25.702		2'3'cGAMP		31.828			31.3953			26.1353			18.0107			13.0907			31.316
PolydA:dT	0	0	0	0	0	0	0	0	0	0	0	0	0	0	0	0	0	0		PolydA:dT		0			0			0			0			0			0
Poly I:C	56.348	68.548	63.35	62.88	61.004	64.29	60.07	58.67	68.548	15.054	29.526	36.908	0	0	14.66	17.854	15.452	15.054		Poly I:C		62.7487			62.7247			62.4293			27.1627			4.88667			16.12
EXPERIMENT -3	0			0.3			1			3			10			30			EXPERIMENT -3		0			0.3			1			3			10			30
None	0	0	0	0	0	0	0	0	0	0	50.89	0	0	0	0	0	0	0		None		0			0			0			16.9633			0			0
c-di-AMP	34.69	29.57	28.934	25.122	25.756	26.39	23.226	25.122	28.934	14.466	69.334	18.2	0	13.846	12.612	15.086	0	0		c-di-AMP		31.0647			25.756			25.7607			34			8.81933			5.02867
2'3'cGAMP	45.676	42.432	40.49	36.618	39.198	44.376	34.048	35.976	38.552	23.858	71.992	27.026	16.952	15.086	20.078	34.048	17.574	21.334		2'3'cGAMP		42.866			40.064			36.192			40.9587			17.372			24.3187
PolydA:dT	0	0	0	0	0	0	0	0	0	0	0	0	0	0	0	0	0	0		PolydA:dT		0			0			0			0			0			0
Poly I:C	77.99	82.002	65.36	65.36	61.396	70.662	73.988	77.322	68.672	46.978	43.08	43.08	0	0	0	23.858	15.706	18.824		Poly I:C		75.1173			65.806			73.3273			44.3793			0			19.4627
																					0			0.3			1			3			10			30
																			biological replicates	None	0	0	0	0	0	0	0	0	0	0	0	16.9633	0	0	0	0	0	0
																				c-di-AMP	32.834	25.16	31.0647	23.238	18.8007	25.756	16.5207	15.1893	25.7607	0	4.49333	34	0	0	8.81933	0	0	5.02867
																				2'3'cGAMP	36.868	31.828	42.866	38.92	31.3953	40.064	25.5247	26.1353	36.192	11.106	18.0107	40.9587	4.92267	13.0907	17.372	11.8973	31.316	24.3187
																				PolydA:dT	4.30067	0	0	0	0	0	0	0	0	0	0	0	0	0	0	0	0	0
																				Poly I:C	91.8087	62.7487	75.1173	70.8013	62.7247	65.806	48.394	62.4293	73.3273	24.4887	27.1627	44.3793	0	4.88667	0	0	16.12	19.4627

## Sheet: Figure 3H
																		P-TBK1/TBK1
																									EXP-1	EXP-2	EXP-3
																		exp1	exp2	exp3	exp4				FOLD DIFFERENCE	FOLD DIFFERENCE		FOLD DIFFERENCE
																ctrl	None	0.466939	0.801942	0.275556	0.477466				1	1	1
																	c-di-AMP	0.804295	1.17928	0.911619	0.940398				1.72248	1.47053	1.96956
																	polyI:C	0.470058	0.594515	0.269888	0.435874				1.00668	0.741345	0.912891
																	polydA:Dt	0.43678	0.851026	0.248195	0.446529				0.935412	1.06121	0.935205
																HHMX	None	0.469099	0.701383	0.403352	0.516077				1.00463	0.874605	1.08087
																	c-di-AMP	0.553784	0.701384	0.734266	0.679552				1.18599	0.874607	1.42325
																	polyI:C	0.470534	0.657957	0.516144	0.43392				1.0077	0.820455	0.908797
																	polydA:Dt	0.473762	0.677657	0.670161	0.603372				1.01461	0.84502	1.2637
						Band quantification
			ctrl	None	P-TBK1	117437
				c-di-AMP		195709
				polyI:C		118855
				polydA:Dt		115659
			HHMX	None		121771
				c-di-AMP		134013
				polyI:C		112277
				polydA:Dt		112111											NORMALIZATION BASED ON B-ACTIN
			ctrl	None	TBK1	251504											P-TBK1	TBK1			P-TBK1 by TBK1			FOLD DIFFERENCE
				c-di-AMP		243330									ctrl	None	117437	251504			117437			1
				polyI:C		252852										c-di-AMP	208124	258765			202283			1.72248
				polydA:Dt		264799										polyI:C	124180	264181			118221			1.00668
			HHMX	None		259585										polydA:Dt	125118	286456			109852			0.935412
				c-di-AMP		241995									HHMX	None	140253	298983			117980			1.00463
				polyI:C		238616										c-di-AMP	154413	278832			139279			1.18599
				polydA:Dt		236640										polyI:C	119843	254696			118341			1.0077
			ctrl	None	b-actin	151501										polydA:Dt	128140	270473			119153			1.01461
				c-di-AMP		142464
				polyI:C		145004
				polydA:Dt		140047
			HHMX	None		131537
				c-di-AMP		131486
				polyI:C		141936
				polydA:Dt		132550
				Band quantification
	ctrl	None	P-TBK1	90852
		c-di-AMP		137667
		polyI:C		87669
		polydA:Dt		95149
	HHMX	None		78524
		c-di-AMP		89451
		polyI:C		71516
		polydA:Dt		65091												NORMALIZATION BASED ON B-ACTIN
	ctrl	None	TBK1	113290												P-TBK1	TBK1			P-TBK1 by TBK1			FOLD DIFFERENCE
		c-di-AMP		116738										ctrl	None	90852	113290			90852			1
		polyI:C		147463											c-di-AMP	118192	100223			133601			1.47053
		polydA:Dt		111805											polyI:C	78173.7	131492			67352.6			0.741345
	HHMX	None		111956											polydA:Dt	86247.4	101345			96412.8			1.06121
		c-di-AMP		127535										HHMX	None	74271.8	105893			79459.6			0.874605
		polyI:C		108694											c-di-AMP	80220.9	114375			79459.8			0.874607
		polydA:Dt		96053											polyI:C	67332.5	102336			74540			0.820455
	ctrl	None	b-actin	135036											polydA:Dt	63983.7	94418.9			76771.8			0.84502
		c-di-AMP		157287
		polyI:C		151438
		polydA:Dt		148973
	HHMX	None		142767
		c-di-AMP		150573
		polyI:C		143426
		polydA:Dt		137373
			Band quantification				p-tbk1/tbk1	TBK1/B-actin	p-tbk1/ B-actin
ctrl	None	P-TBK1	55186		ctrl	None	0.477466	0.875879	0.418202
	c-di-AMP		103346			c-di-AMP	0.940398	0.804898	0.756925
	polyI:C		58262			polyI:C	0.435874	0.941549	0.410397
	polydA:Dt		60919			polydA:Dt	0.446529	0.89383	0.399121
HHMX	None		71088		HHMX	None	0.516077	0.989263	0.510536
	c-di-AMP		105881			c-di-AMP	0.679552	1.15524	0.785048
	polyI:C		58206			polyI:C	0.43392	1.04502	0.453455
	polydA:Dt		56361			polydA:Dt	0.603372	0.722188	0.435748						NORMALIZATION BASED ON B-ACTIN
ctrl	None	TBK1	115581												P-TBK1	TBK1			P-TBK1 by TBK1			FOLD DIFFERENCE
	c-di-AMP		109896										ctrl	None	55186	115581			55186			1
	polyI:C		133667											c-di-AMP	99883.8	106214			108692			1.96956
	polydA:Dt		136428											polyI:C	54156	124247			50378.8			0.912891
HHMX	None		137747											polydA:Dt	52668	117950			51610.2			0.935205
	c-di-AMP		155810										HHMX	None	67370.3	130543			59648.6			1.08087
	polyI:C		134140											c-di-AMP	103595	152446			78543.3			1.42325
	polydA:Dt		93410											polyI:C	59838	137901			50152.9			0.908797
ctrl	None	b-actin	131960											polydA:Dt	57501.4	95300			69738.4			1.2637
	c-di-AMP		136534
	polyI:C		141965
	polydA:Dt		152633
HHMX	None		139242
	c-di-AMP		134872
	polyI:C		128361
	polydA:Dt		129343
