# Supplementary material for: 5,6-dimethylxanthenone-4-acetic acid (DMXAA), a partial STING agonist, competes for human STING activation
Source: Front Immunol. 2024 Mar 12;15:1353336. doi: 10.3389/fimmu.2024.1353336 (PMC10963404; doi:10.3389/fimmu.2024.1353336)
Supplement: Supplementary file 2 [file DataSheet_2.zip › Raw data for figures/Figure 4a-4c.XLSX]

## Sheet: Figure 4A
Figure 4 A
Shown as biological replicates of 5 experiments																			Shown as biological replicates of 3 experiments
	IRF Activity (Luminescence)																		IFNβ (pg/ml)
																			HHMX concentration (ug/ml)	c-di-AMP concentration (ug/ml)	Ctrl					HHMX
			exp-1	exp2	exp3	exp4	exp5	exp-1	exp2	exp3	exp4	exp5	ctrl	HHMX							exp-1	exp2	exp3	MEAN	SD	exp-1	exp2	exp3	MEAN	SD
			Ctrl					HHMX					mean	mean					1	0	37.012	43.7107	0	26.9076	0	0	0	0	0	0
	1	0	11382.1	11909.1	33578.5	3925.5	5632	1086.23	14781.1	3126.1	2609.5	3973.5	13285.4	5115.29						3	0	0	0	0	0	0	0	0	0	0
		3	216189	333618	809875	29440.5	97141.5	9627.84	124075	46530.9	10109	56265	297253	49321.6						10	38.3367	17.9553	191.091	82.4609	0	0	0	69.386	23.1287	0
		10	819269	956090	3906240	185754	397671	37487.4	468960	242281	46044.5	200698	1.253e+06	199094						30	527.053	578.244	695.179	600.159	0.0105	232.076	156.757	119.747	169.527	0.0075
		30	1918360	2320550	5.79147e+06	304469	671482	86181.8	882265	268693	106234	401863	2.20127e+06	349047					3	0	0	0	0	0	0	0	0	0	0	0
	3	0	12370.7	15535.1	43456	2448.5	2911	814.652	8360.05	1990.6	1124.5	2159	15344.3	2889.76						3	0	0	0	0	0	0	0	0	0	0
		3	182540	354451	697587	14685	64684.5	4350.46	76814.4	22019.8	3189	39808.5	262789	29236.4						10	4.902	14.024	104.413	41.1129	0	0	0	0	0	0
		10	721360	804551	3975590	90552	226352	20013.5	214668	107022	9380.5	110380	1.16368e+06	92292.7						30	396.963	542.386	439.253	459.534	0.0125	112.474	85.2787	85.1287	94.2938	0.0065
		30	1.77667e+06	2.18804e+06	4.80489e+06	127668	477499	50196	487318	164495	22177.5	262076	1.87495e+06	197252					10	0	0	0	0	0	0	0	0	0	0	0
	10	0	12981.7	16172.7	33821.9	3348.5	7831	710.577	7179.16	1511.78	1519.5	3773.5	14831.2	2938.9						3	0	0	0	0	0	0	0	0	0	0
		3	148076	241817	468660	27956.5	109440	2768.9	43688.3	7288.94	3664	76558.5	199190	26793.7						10	7.73733	9.624	52.0367	23.1327	0	0	0	0	0	0
		10	770467	792668	3.32781e+06	184770	366134	10457.7	138958	51038.4	14426	120010	1.08837e+06	66978.2						30	353.787	471.618	461.831	429.079	0.002	104.721	106.736	41.29	84.2491	0.004
		30	1.7538e+06	1.99399e+06	5155980	242161	536618	28244.2	290647	76123.5	29130.5	141546	1.93651e+06	113138					30	0	0	0	0	0	0	0	0	0	0	0
	30	0	14773.8	29667	16279.7	1326.5	4870	783.635	12828.2	664.213	558	2322	13383.4	3431.22						3	0	0	0	0	0	0	0	0	0	0
		3	145452	361966	123968	8198.5	43493	4781.15	95810.6	1974.25	1021.5	44329.5	136616	29583.4						10	0	20.6853	0	6.89511	0	0	8.80667	0	2.93556	0
		10	850986	2.88164e+06	473281	70633	246820	11490.6	243411	6881.53	3051.5	58201.5	904671	64607.2						30	222.991	334.025	103.893	220.303	0.002	118.259	54.0107	53.4973	75.2558	0
		30	1.70408e+06	4.73717e+06	1109142		469765	19164.4	273881	13947.4	4986.5	87688	2.00504e+06	79933.5

## Sheet: Figure 4B
Figure 4 B
	IRF Activity (luminescence)
	Time of HHMX addition	c-di-AMP concentration (ug/ml)	Ctrl					HHMX										IFNβ (pg/ml)
			Luminescence			MEAN	SD	Luminescence			MEAN	SD						HHMX concentration (ug/ml)	c-di-AMP concentration (ug/ml)	Ctrl					HHMX
	-3 h	0	31818.5	41653.1	53657.8	42376.5	8930.52	10325.1	11596.5	9294.15	10405.2	941.638								concentration			MEAN	SD	concentration			MEAN	SD
		30	4324510	4528130	4259140	4.37059e+06	114547	306360	304610	318279	309750	6073.32						-3 h	0	0	0	0	0	0	0	0	0	0	0
																			30	226.095	131.16	108.712	155.322	50.876	32.463	19.84	31.74	28.0143	5.78766
	-1.5 h	0	33935.2	38410.7	30233.8	34193.2	3343.19	18746.9	10565.4	11796.7	13703	3601.83						-1.5 h	0	6.077	0	2.904	2.99367	2.48173	0.682	1.482	0.682	0.948667	0.377124
		30	4256250	4876590	5880570	5004470	669263	316847	369261	327241	337783	22659.2							30	412.563	248.481	230.579	297.208	81.8953	78.923	95.012	63.574	79.1697	12.8357
																		0 h	0	0	0	0	0	0	0	0	0.682	0.227333	0.321498
	0 h	0	31076.3	35671	34286.3	33677.9	1924.48	21412	17084	16543.1	18346.4	2178.95							30		202.444	220.456	211.45	9.006	108.28	107.664	72.814	96.2527	16.5755
		30	4591100	4913730	4588660	4697830	152668	317980	398354	395384	370573	37208.4						+1.5 h	0	0	0	0	0	0	0	0	2.212	0.737333	1.04275
																			30		173.304	186.388	179.846	6.542	120.253	115.15	77.804	104.402	18.9229
	+1.5 h	0	38330.4	53577.4	40940.3	44282.7	6658.15	17224.2	13388.6	13588.9	14733.9	1762.81						+3 h	0	0	0	0	0	0	0	0	0	0	0
		30	5366450	4488770	4121060	4658760	522444	399590	397648	423497	406912	11754.4							30	313.345	246.929	245.554	268.609	31.6379	131.948	91.941	74.604	99.4977	24.0126
	+3 h	0	36182.7	37005.6	42125	38437.8	2628.82	30855.6	19688.6	22323.9	24289.4	4766.04
		30	5319120	5275310	4812000	5.13548e+06	229431	470982	371509	433017	425169	40987.1

## Sheet: Figure 4C
Figure 4C
Data shown as biological replicates of 3 experiments
NF-κB Activity (OD at 650 nm)
Time of HHMX addition	c-di-AMP concentration (ug/ml)	Ctrl					HHMX
		Exp-1	Exp-2	Exp-3	MEAN	SD	Exp-1	Exp-2	Exp-3	MEAN	SD
-3 h	0	0.688	1.01467	0.778667	0.827111	0.13769	0.0915	0.624667	0.361	0.359056	0.217669
	30	1.1465	1.17133	0.968333	1.09539	0.0904121	0.0785	0.499	0.347	0.308167	0.173851
-1.5 h	0	0.571	0.897	0.602	0.69	0.146917	0.223	0.682333	0.307	0.404111	0.199699
	30	1.198	1.17367	1.019	1.13022	0.0792709	0.2735	0.569667	0.372	0.405056	0.123148
0 h	0	0.448	0.704	0.626667	0.592889	0.107206	0.229	0.475667	0.298	0.334222	0.103907
	30	1.148	1.115	0.960333	1.07444	0.0818057	0.284	0.567	0.415	0.422	0.11564
+1.5 h	0	0.363	0.939333	0.744333	0.682222	0.239351	0.1925	0.609	0.444667	0.415389	0.171291
	30	0.736	1.172	0.936667	0.948222	0.178184	0.1715	0.683667	0.377333	0.410833	0.210429
+3 h	0	0.4355	0.872333	0.574	0.627278	0.182272	0.2235	0.614667	0.242	0.360056	0.180196
	30	0.9865	1.29967	1.035	1.10706	0.137628	0.2775	0.720667	0.355	0.451056	0.193251
Experiment-1
NF-κB Activity (OD at 650 nm)
Time of HHMX addition	c-di-AMP concentration (ug/ml)	Ctrl				HHMX
		OD at 650 nm		MEAN	SD	OD at 650 nm		MEAN	SD
-3 h	0	0.828	0.548	0.688	0.14	0.1	0.083	0.0915	0.0085
	30	1.174	1.119	1.1465	0.0275	0.084	0.073	0.0785	0.0055
-1.5 h	0	0.636	0.506	0.571	0.065	0.245	0.201	0.223	0.022
	30	1.275	1.121	1.198	0.077	0.282	0.265	0.2735	0.0085
0 h	0	0.497	0.399	0.448	0.049	0.224	0.234	0.229	0.005
	30	1.235	1.061	1.148	0.087	0.312	0.256	0.284	0.028
+1.5 h	0	0.388	0.338	0.363	0.025	0.229	0.156	0.1925	0.0365
	30	0.783	0.689	0.736	0.047	0.179	0.164	0.1715	0.0075
+3 h	0	0.478	0.393	0.4355	0.0425	0.172	0.275	0.2235	0.0515
	30	1.019	0.954	0.9865	0.0325	0.255	0.3	0.2775	0.0225
Experiment-2
NF-κB Activity (OD at 650 nm)
Time of HHMX addition	c-di-AMP concentration (ug/ml)	Ctrl					HHMX
		OD at 650 nm			MEAN	SD	OD at 650 nm			MEAN	SD
-3 h	0	1.043	0.929	1.072	1.01467	0.0617216	0.621	0.59	0.663	0.624667	0.0299147
	30	1.253	1.073	1.188	1.17133	0.0744237	0.568	0.434	0.495	0.499	0.0547783
-1.5 h	0	0.936	0.954	0.801	0.897	0.0682788	0.596	0.78	0.671	0.682333	0.075544
	30	1.141	1.273	1.107	1.17367	0.0715976	0.636	0.585	0.488	0.569667	0.0613858
0 h	0	0.807	0.654	0.651	0.704	0.0728423	0.487	0.407	0.533	0.475667	0.0520598
	30	1.023	1.238	1.084	1.115	0.0904691	0.561	0.632	0.508	0.567	0.0508003
+1.5 h	0	0.854	1.042	0.922	0.939333	0.0777232	0.704	0.534	0.589	0.609	0.0708284
	30	1.053	1.322	1.141	1.172	0.111985	0.772	0.693	0.586	0.683667	0.0762204
+3 h	0	1.058	0.753	0.806	0.872333	0.133057	0.715	0.574	0.555	0.614667	0.0713691
	30	1.306	1.242	1.351	1.29967	0.0447238	0.808	0.728	0.626	0.720667	0.0744819
Experiment-3
NF-κB Activity (OD at 650 nm)
Time of HHMX addition	c-di-AMP concentration (ug/ml)	Ctrl					HHMX
		OD at 650 nm			MEAN	SD	OD at 650 nm			MEAN	SD
-3 h	0	0.711	0.81	0.815	0.778667	0.0478911	0.355	0.352	0.376	0.361	0.0106771
	30	0.971	1.014	0.92	0.968333	0.0384216	0.348	0.347	0.346	0.347	0.000816497
-1.5 h	0	0.654	0.622	0.53	0.602	0.0525611	0.298	0.319	0.304	0.307	0.00883176
	30	1.072	0.955	1.03	1.019	0.0483942	0.343	0.412	0.361	0.372	0.0292233
0 h	0	0.67	0.603	0.607	0.626667	0.0306848	0.268	0.327	0.299	0.298	0.024097
	30	0.994	0.973	0.914	0.960333	0.0338657	0.32	0.478	0.447	0.415	0.0683569
+1.5 h	0	0.718	0.697	0.818	0.744333	0.052791	0.439	0.489	0.406	0.444667	0.0341207
	30	1.046	0.858	0.906	0.936667	0.0797552	0.37	0.338	0.424	0.377333	0.0354902
+3 h	0	0.657	0.532	0.533	0.574	0.0586913	0.24	0.218	0.268	0.242	0.0204613
	30	1.089	1.077	0.939	1.035	0.0680588	0.367	0.319	0.379	0.355	0.025923
