# Supplementary material for: 5,6-dimethylxanthenone-4-acetic acid (DMXAA), a partial STING agonist, competes for human STING activation
Source: Front Immunol. 2024 Mar 12;15:1353336. doi: 10.3389/fimmu.2024.1353336 (PMC10963404; doi:10.3389/fimmu.2024.1353336)
Supplement: Supplementary file 2 [file DataSheet_2.zip › Raw data for figures/Figure 5a-5h.XLSX]

## Sheet: Figure 5A
Figure 5A
Mean of biological replicates, n=4
	Luminescence (IRF activity) in J774 dual reporter cells (x105)										OD at 650 nm (NF-κB reporter)
	Lipofectamine	WT STING	STING V146L	STING N153S	STING V154M	STING C205Y	STING R280Q	STING R283G			Lipofectamine	WT STING	STING V146L	STING N153S	STING V154M	STING C205Y	STING R280Q	STING R283G
Ctrl	0.404046	0.328018	3.86813	4.47156	4.72586	4.74781	3.76238	5.05823	Experiment-1	Ctrl	0.125667	0.163667	0.99	0.718333	1.03567	0.499667	0.913	0.701333	Experiment-1
Ctrl	0.247227	2.34328	2.82319	2.53896	2.85178	2.91256	2.49818	2.57787	Experiment-2	Ctrl	0.119	0.162	0.656333	0.413333	0.715	0.509	0.767667	0.414	Experiment-2
Ctrl	0.180924	2.02927	2.17219	2.67666	2.40932	2.27215	1.70617	2.3045	Experiment-3	Ctrl	0.120333	0.164	0.791333	0.33	0.626	0.444	0.799667	0.474667	Experiment-3
Ctrl	0.215	1.9301	2.15755	2.84278	2.54669	2.69642	2.29448	2.53162	Experiment-4	Ctrl	0.130333	0.171333	0.706	0.344333	0.731	0.452333	0.807333	0.377	Experiment-4
HHMX	0.11136	0.109858	0.395221	0.429262	0.408968	0.454046	0.303442	0.33736		HHMX	0.121667	0.120667	0.183667	0.153	0.171333	0.137667	0.170667	0.142
HHMX	0.0680889	0.177654	0.177722	0.291115	0.222909	0.226882	0.208378	0.20921		HHMX	0.108	0.109	0.136	0.118667	0.150333	0.125667	0.144333	0.12
HHMX	0.0648869	0.186369	0.195918	0.359353	0.242051	0.248096	0.172743	0.295363		HHMX	0.106667	0.107333	0.130667	0.134667	0.140333	0.119667	0.146	0.132
HHMX	0.0670216	0.186769	0.157285	0.322602	0.221105	0.243351	0.204167	0.211683		HHMX	0.111	0.110667	0.143	0.117667	0.147	0.128333	0.154667	0.128333
Mean	0.261799	1.65767	2.75527	3.13249	3.13341	3.15724	2.5653	3.11806			0.123833	0.16525	0.785917	0.4515	0.776917	0.47625	0.821917	0.49175
	0.0778393	0.165163	0.231537	0.350583	0.273758	0.293094	0.222183	0.263404			0.111833	0.111917	0.148333	0.131	0.15225	0.127833	0.153917	0.130583
sd	0.085407	0.782678	0.696479	0.780563	0.933242	0.946773	0.749823	1.12493			0.00450617	0.00359301	0.127336	0.157245	0.154652	0.0284296	0.0546511	0.125926
	0.0193873	0.032137	0.0954861	0.0514457	0.0784939	0.0932588	0.0488938	0.0550065			0.0058902	0.00518746	0.0208633	0.0143817	0.0115911	0.00648717	0.010436	0.00789647
Experiment-1
	Luminescence (IRF activity) in J774 dual reporter cells (x105)										OD at 650 nm (NF-κB reporter)
	Lipofectamine	WT STING	STING V146L	STING N153S	STING V154M	STING C205Y	STING R280Q	STING R283G			Lipofectamine	WT STING	STING V146L	STING N153S	STING V154M	STING C205Y	STING R280Q	STING R283G
Ctrl	0.279976	0.303542	3.58163	4.12696	4.10669	4.32121	3.36602	4.75166		Ctrl	0.125	0.159	1.088	0.799	1.074	0.487	0.901	0.755
Ctrl	0.665922	0.352696	3.89716	4.68379	4.82209	4.76735	4.12021	5.46173		Ctrl	0.126	0.163	0.904	0.7	1.001	0.516	0.965	0.711
Ctrl	0.26624	0.327815	4.12561	4.60394	5.24879	5.15487	3.8009	4.9613		Ctrl	0.126	0.169	0.978	0.656	1.032	0.496	0.873	0.638
HHMX	0.107656	0.11146	0.346475	0.487739	0.410909	0.396152	0.323903	0.411812		HHMX	0.119	0.124	0.177	0.142	0.168	0.133	0.159	0.144
HHMX	0.117166	0.100248	0.423057	0.436914	0.39826	0.645896	0.393944	0.319289		HHMX	0.123	0.12	0.17	0.154	0.172	0.145	0.205	0.144
HHMX	0.109257	0.117867	0.41613	0.363132	0.417736	0.320091	0.192478	0.280978		HHMX	0.123	0.118	0.204	0.163	0.174	0.135	0.148	0.138
Mean	0.404046	0.328018	3.86813	4.47156	4.72586	4.74781	3.76238	5.05823			0.125667	0.163667	0.99	0.718333	1.03567	0.499667	0.913	0.701333
	0.11136	0.109858	0.395221	0.429262	0.408968	0.454046	0.303442	0.33736			0.121667	0.120667	0.183667	0.153	0.171333	0.137667	0.170667	0.142
sd	0.185259	0.0200675	0.223025	0.245842	0.4712	0.340621	0.309099	0.297877			0.000471405	0.00410961	0.0755954	0.0598015	0.0299147	0.0121198	0.0385054	0.0482517
	0.0041574	0.00728154	0.0345842	0.0511576	0.00806859	0.139167	0.083511	0.0549199			0.00188562	0.00249444	0.0146591	0.00860233	0.00249444	0.00524934	0.0246892	0.00282843
Experiment-2
	Luminescence (IRF activity) in J774 dual reporter cells (x105)										OD at 650 nm (NF-κB reporter)
	Lipofectamine	WT STING	STING V146L	STING N153S	STING V154M	STING C205Y	STING R280Q	STING R283G			Lipofectamine	WT STING	STING V146L	STING N153S	STING V154M	STING C205Y	STING R280Q	STING R283G
Ctrl	0.246993	1.95528	2.53805	2.32506	2.55639	2.71893	2.05263	2.34521		Ctrl	0.121	0.16	0.643	0.305	0.592	0.391	0.705	0.452
Ctrl	0.26253	2.68383	2.76687	2.52156	2.56971	2.9468	2.9178	2.65696		Ctrl	0.123	0.168	0.682	0.477	0.66	0.528	0.778	0.386
Ctrl	0.232158	2.39072	3.16465	2.77025	3.42923	3.07194	2.52412	2.73145		Ctrl	0.113	0.158	0.644	0.458	0.893	0.608	0.82	0.404
HHMX	0.0673217	0.148105	0.200192	0.307654	0.263433	0.240778	0.196585	0.210513		HHMX	0.109	0.111	0.144	0.118	0.17	0.132	0.15	0.119
HHMX	0.0686226	0.210713	0.195583	0.333132	0.195183	0.199992	0.182259	0.218128		HHMX	0.107	0.107	0.138	0.122	0.135	0.118	0.135	0.119
HHMX	0.0683224	0.174145	0.137391	0.232559	0.210112	0.239876	0.246291	0.19899		HHMX	0.108	0.109	0.126	0.116	0.146	0.127	0.148	0.122
Mean	0.247227	2.34328	2.82319	2.53896	2.85178	2.91256	2.49818	2.57787			0.119	0.162	0.656333	0.413333	0.715	0.509	0.767667	0.414
	0.0680889	0.177654	0.177722	0.291115	0.222909	0.226882	0.208378	0.20921			0.108	0.109	0.136	0.118667	0.150333	0.125667	0.144333	0.12
sd	0.0124004	0.299315	0.25889	0.182164	0.408357	0.146136	0.35368	0.167305			0.00432049	0.00432049	0.0181537	0.0769949	0.12889	0.0896028	0.0475137	0.0278568
	0.000556164	0.0256798	0.0285803	0.0426918	0.0292956	0.0190177	0.0274389	0.00786717			0.000816497	0.00163299	0.00748331	0.00249444	0.0146135	0.00579272	0.00664998	0.00141421
Experiment-3
	Luminescence (IRF activity) in J774 dual reporter cells (x105)										OD at 650 nm (NF-κB reporter)
	Lipofectamine	WT STING	STING V146L	STING N153S	STING V154M	STING C205Y	STING R280Q	STING R283G			Lipofectamine	WT STING	STING V146L	STING N153S	STING V154M	STING C205Y	STING R280Q	STING R283G
Ctrl	0.19378	1.77011	1.86118	2.50261	2.17804	2.30237	1.74164	2.15915		Ctrl	0.122	0.162	0.934	0.309	0.762	0.434	0.846	0.448
Ctrl	0.166633	2.19795	2.25188	2.58642	2.58601	2.21561	1.63066	2.61215		Ctrl	0.118	0.163	0.75	0.283	0.535	0.44	0.83	0.52
Ctrl	0.18236	2.11975	2.40351	2.94094	2.4639	2.29848	1.74622	2.1422		Ctrl	0.121	0.167	0.69	0.398	0.581	0.458	0.723	0.456
HHMX	0.0634193	0.218228	0.206204	0.349385	0.206905	0.230555	0.172843	0.227949		HHMX	0.108	0.106	0.125	0.171	0.14	0.124	0.139	0.127
HHMX	0.0622186	0.163929	0.200894	0.37959	0.271453	0.268947	0.168136	0.339753		HHMX	0.105	0.106	0.125	0.114	0.13	0.116	0.144	0.13
HHMX	0.0690229	0.17695	0.180657	0.349084	0.247794	0.244787	0.177251	0.318386		HHMX	0.107	0.11	0.142	0.119	0.151	0.119	0.155	0.139
Mean	0.180924	2.02927	2.17219	2.67666	2.40932	2.27215	1.70617	2.3045			0.120333	0.164	0.791333	0.33	0.626	0.444	0.799667	0.474667
	0.0648869	0.186369	0.195918	0.359353	0.242051	0.248096	0.172743	0.295363			0.106667	0.107333	0.130667	0.134667	0.140333	0.119667	0.146	0.132
sd	0.0111291	0.186014	0.228463	0.189983	0.170967	0.0400137	0.0534287	0.217651			0.00169967	0.00216025	0.103812	0.0492409	0.097983	0.010198	0.0546036	0.0322215
	0.00296537	0.0231464	0.011007	0.0143102	0.0266627	0.0158472	0.00372185	0.0484602			0.00124722	0.00188562	0.00801388	0.0257725	0.00857645	0.00329983	0.00668331	0.00509902
Experiment-4
	Luminescence (IRF activity) in J774 dual reporter cells (x105)										OD at 650 nm (NF-κB reporter)
	Lipofectamine	WT STING	STING V146L	STING N153S	STING V154M	STING C205Y	STING R280Q	STING R283G			Lipofectamine	WT STING	STING V146L	STING N153S	STING V154M	STING C205Y	STING R280Q	STING R283G
Ctrl	0.169037	1.69549	2.08016	2.7721	2.28008	2.44752	2.06109	2.47434		Ctrl	0.13	0.162	0.683	0.319	0.816	0.336	0.795	0.335
Ctrl	0.192778	1.97077	2.11098	2.8957	2.68312	2.90886	2.32148	2.64557		Ctrl	0.134	0.174	0.753	0.366	0.597	0.491	0.831	0.411
Ctrl	0.283184	2.12404	2.28151	2.86054	2.67686	2.73289	2.50086	2.47496		Ctrl	0.127	0.178	0.682	0.348	0.78	0.53	0.796	0.385
HHMX	0.0703237	0.197186	0.159422	0.299329	0.208909	0.261127	0.217226	0.20921		HHMX	0.115	0.116	0.136	0.118	0.152	0.126	0.158	0.133
HHMX	0.0685225	0.2043	0.159722	0.359419	0.259122	0.240076	0.194882	0.231156		HHMX	0.108	0.109	0.146	0.118	0.148	0.132	0.162	0.129
HHMX	0.0622186	0.158821	0.152712	0.309058	0.195283	0.228851	0.200393	0.194682		HHMX	0.11	0.107	0.147	0.117	0.141	0.127	0.144	0.123
Mean	0.215	1.9301	2.15755	2.84278	2.54669	2.69642	2.29448	2.53162			0.130333	0.171333	0.706	0.344333	0.731	0.452333	0.807333	0.377
	0.0670216	0.186769	0.157285	0.322602	0.221105	0.243351	0.204167	0.211683			0.111	0.110667	0.143	0.117667	0.147	0.128333	0.154667	0.128333
sd	0.0491782	0.177303	0.0885514	0.0519987	0.188537	0.190098	0.180548	0.0805729			0.00286744	0.00679869	0.0332365	0.019362	0.0958853	0.0837868	0.0167398	0.0315383
	0.00347493	0.0199745	0.00323615	0.0263348	0.0274518	0.0133786	0.00950424	0.0149927			0.00294392	0.00385861	0.00496655	0.000471405	0.00454606	0.00262467	0.00771722	0.00410961

## Sheet: Figure 5B
Figure 5B
Mean of biological replicates, n=4
	IFNb (pg/ml)										IL-6 (pg/ml)
	Lipofectamine	WT STING	STING V146L	STING N153S	STING V154M	STING C205Y	STING R280Q	STING R283G			Lipofectamine	WT STING	STING V146L	STING N153S	STING V154M	STING C205Y	STING R280Q	STING R283G
Ctrl	24.6053	81.9873	152.568	132.326	171.543	152.979	118.603	132.257	Experiment-1	Ctrl	0	0	132.653	10.6487	97.8547	19.262	163.773	9.81967	Experiment-1
Ctrl	2.31733	77.9873	98.7187	64.2813	106.595	108.739	114.815	89.7273	Experiment-2	Ctrl	1.63933	2.44933	48.1193	4.722	39.4913	16.4747	179.399	4.53233	Experiment-2
Ctrl	0	0	91.93	136.937	189.271	152.941	165.382	152.166	Experiment-3	Ctrl	0	1.58067	157.859	40.4907	45.9427	19.5953	234.636	7.22967	Experiment-3
Ctrl	0	0	107.932	175.372	194.008	173.602	195.845	193.154	Experiment-4	Ctrl	2.27933	4.504	167.909	43.1147	61.6873	25.8573	306.975	8.709	Experiment-4
HHMX	17.1247	21.7187	29.6153	26.4687	27.222	32.5307	22.4673	24.0893		HHMX	0	0	0	0	0	0	1.086	0
HHMX	1.536	8.07267	0.838	1.85	2.89867	4.084	2.72533	1.88067		HHMX	1.30267	0.394	1.188	0.394	0.858667	0.429333	2.47467	0.272
HHMX	0	0	0	0	0.568667	0	1.64867	0		HHMX	0	0	0	2.06	0	0	1.04933	0
HHMX	0	0	0	0	2.43667	0	0	0		HHMX	1.682	1.97667	3.37933	4.17667	2.126	1.24733	5.66467	0.828667
Mean	6.73067	6.73067	39.9937	112.787	127.229	165.354	147.065	148.661			0.979667	2.1335	126.635	24.744	61.244	20.2973	221.195	3.92392
	4.66517	4.66517	7.44783	7.61333	7.07967	8.2815	9.15367	6.71033			0.746167	0.592667	1.14183	1.65767	0.746167	0.419167	2.56867	0.275167
sd	4.66517	10.3632	40.0187	23.6592	40.0012	34.943	23.6779	33.7453			1.00546	1.62607	47.1153	17.2119	22.6266	3.43115	56.0871	1.98126
	5.69792	7.22078	8.87394	12.7075	11.2197	10.97	13.5993	9.14894			0.758124	0.815082	1.37986	1.64711	0.870363	0.509256	1.87755	0.338307
Experiment-1	IFNb (pg/ml)										IL-6 (pg/ml)
	Lipofectamine	WT STING	STING V146L	STING N153S	STING V154M	STING C205Y	STING R280Q	STING R283G			Lipofectamine	WT STING	STING V146L	STING N153S	STING V154M	STING C205Y	STING R280Q	STING R283G
Ctrl	31.502	79.874	149.014	130.268	146.15	159.274	104.89	108.494		Ctrl	0	0	144.462	18.186	110.604	28.028	144.462	16.718
Ctrl	22.09	76.332	151.062	146.15	159.684	149.832	139.618	155.574		Ctrl	0	0	134.106	7.446	86.214	15.984	186.394	25.848
Ctrl	20.224	89.756	157.628	120.56	208.794	149.832	111.302	132.704		Ctrl	0	0	119.39	6.314	96.746	13.774	160.462	16.352
HHMX	18.734	22.84	26.218	26.218	28.478	28.478	22.84	25.466		HHMX	0	0	0	0	0	0	0	0
HHMX	16.506	19.85	30.368	26.218	26.97	40.636	24.338	23.588		HHMX	0	0	0	0	0	0	3.258	0
HHMX	16.134	22.466	32.26	26.97	26.218	28.478	20.224	23.214		HHMX	0	0	0	0	0	0	0	0
Mean	24.6053	24.6053	81.9873	152.568	132.326	171.543	152.979	118.603			0	0	132.653	10.6487	97.8547	19.262	163.773	9.81967
	17.1247	17.1247	21.7187	29.6153	26.4687	27.222	32.5307	22.4673			0	0	0	0	0	0	1.086	0
sd	17.1247	4.93582	5.68041	3.67435	10.5479	26.9139	4.451	15.0884			0	0	10.2871	5.3497	9.98799	6.26382	17.278	4.39273
	20.865	1.14806	1.33014	2.5234	0.354496	0.939691	5.73134	1.70008			0	0	0	0	0	0	1.53584	0
Experiment-2
	IFNb (pg/ml)										IL-6 (pg/ml)
	Lipofectamine	WT STING	STING V146L	STING N153S	STING V154M	STING C205Y	STING R280Q	STING R283G			Lipofectamine	WT STING	STING V146L	STING N153S	STING V154M	STING C205Y	STING R280Q	STING R283G
Ctrl	4.088	59.556	85.476	63.956	98.708	79.114	84.008	79.604		Ctrl	2.276	2.786	43.506	4.898	29.984	9.928	117.904	9.354
Ctrl	2.514	101.162	110.99	58.578	91.354	127.252	134.666	87.434		Ctrl	2.276	2.786	53.408	5.44	35.082	16.396	195.776	7.096
Ctrl	0.35	73.244	99.69	70.31	129.722	119.852	125.77	102.144		Ctrl	0.366	1.776	47.444	3.828	53.408	23.1	224.516	9.928
HHMX	0	0	2.514	3.566	4.608	12.252	4.088	0		HHMX	0.816	0.366	2.276	0.816	1.288	1.288	3.304	0
HHMX	0	0	0	1.984	0	0	0	0		HHMX	2.276	0	1.288	0.366	0	0	0.816	0
HHMX	4.608	24.218	0	0	4.088	0	4.088	5.642		HHMX	0.816	0.816	0	0	1.288	0	3.304	0.816
Mean	2.31733	2.31733	77.9873	98.7187	64.2813	106.595	108.739	114.815			1.63933	2.44933	48.1193	4.722	39.4913	16.4747	179.399	4.53233
	1.536	1.536	8.07267	0.838	1.85	2.89867	4.084	2.72533			1.30267	0.394	1.188	0.394	0.858667	0.429333	2.47467	0.272
sd	1.536	1.53236	17.3136	10.4387	4.79509	16.6268	21.165	22.0843			0.900383	0.476119	4.07058	0.66976	10.0583	5.37773	45.0384	1.2224
	1.92667	2.17223	11.4165	1.18511	1.45889	2.06063	5.77565	1.9271			0.688251	0.333718	0.93186	0.333718	0.607169	0.607169	1.17285	0.384666
Experiment-3
	IFNb (pg/ml)										IL-6 (pg/ml)
	Lipofectamine	WT STING	STING V146L	STING N153S	STING V154M	STING C205Y	STING R280Q	STING R283G			Lipofectamine	WT STING	STING V146L	STING N153S	STING V154M	STING C205Y	STING R280Q	STING R283G
Ctrl	0	0	91.8	114.972	149.326	117.81	129.526	137.862		Ctrl	0	0	161.094	27.144	53.434	16.802	238.838	15.52
Ctrl	0	0	99.14	138.784	208.804	186.226	192.446	124.86		Ctrl	0	0	166.678	39.566	40.88	23.252	203.948	17.444
Ctrl	0	0	84.85	157.056	209.684	154.788	174.174	193.776		Ctrl	0	4.742	145.804	54.762	43.514	18.732	261.122	10.414
HHMX	0	0	0	0	1.706	0	4.946	0		HHMX	0	0	0	1.65	0	0	0.442	0
HHMX	0	0	0	0	0	0	0	0		HHMX	0	0	0	2.88	0	0	0.442	0
HHMX	0	0	0	0	0	0	0	0		HHMX	0	0	0	1.65	0	0	2.264	0
Mean	0	0	0	91.93	136.937	189.271	152.941	165.382			0	1.58067	157.859	40.4907	45.9427	19.5953	234.636	7.22967
	0	0	0	0	0	0.568667	0	1.64867			0	0	0	2.06	0	0	1.04933	0
sd	0	0	0	5.83459	17.2303	28.2479	27.9612	26.4286			0	2.2354	8.82351	11.2939	5.40522	2.70304	23.5295	2.96637
	0	0	0	0	0	0.804216	0	2.33157			0	0	0	0.579828	0	0	0.858899	0
Experiment-4
	IFNb (pg/ml)										IL-6 (pg/ml)
	Lipofectamine	WT STING	STING V146L	STING N153S	STING V154M	STING C205Y	STING R280Q	STING R283G			Lipofectamine	WT STING	STING V146L	STING N153S	STING V154M	STING C205Y	STING R280Q	STING R283G
Ctrl	0	0	94.116	158.736	174.034	140.224	178.77	184.426		Ctrl	2.126	3.528	140.888	29.56	62.04	19.6	263.474	13.97
Ctrl	0	0	113.556	174.984	192.864	191.93	185.366	203.106		Ctrl	2.586	4.992	172.338	51.788	49.888	25.408	333.388	19.6
Ctrl	0	0	116.124	192.396	215.126	188.652	223.4	191.93		Ctrl	2.126	4.992	190.502	47.996	73.134	32.564	324.062	16.198
HHMX	0	0	0	0	2.29	0	0	0		HHMX	1.242	2.126	2.586	4.01	2.126	1.678	6.502	0.422
HHMX	0	0	0	0	0	0	0	0		HHMX	2.126	2.126	4.498	4.992	2.126	0.822	5.994	1.242
HHMX	0	0	0	0	5.02	0	0	0		HHMX	1.678	1.678	3.054	3.528	2.126	1.242	4.498	0.822
Mean	0	0	0	107.932	175.372	194.008	173.602	195.845			2.27933	4.504	167.909	43.1147	61.6873	25.8573	306.975	8.709
	0	0	0	0	0	2.43667	0	0			1.682	1.97667	3.37933	4.17667	2.126	1.24733	5.66467	0.828667
sd	0	0	0	9.82548	13.7444	16.7952	23.6397	19.6693			0.216846	0.690136	20.4955	9.70881	9.49342	5.30206	30.9943	2.31504
	0	0	0	0	0	2.05203	0	0			0.360903	0.211189	0.813764	0.609184	0	0.349481	0.850627	0.334797

## Sheet: Figure 5C
									Band quantification			Normalixation based on GAPDH				FOLD DIFFERENCE
							GAPDH	HC-CTRL	102134
								HC-HHMX	84352
								SAVI-CTRL	119863
								SAVI-HHMX	109798
							P-TBK1	HC-CTRL	27642		P-TBK1	27642				1
								HC-HHMX	30467			36889.7				1.33455
								SAVI-CTRL	43419			36996.9				1.33843
								SAVI-HHMX	68094			63341				2.29148
							P-STAT1	HC-CTRL	22457		P-STAT1	22457				1
								HC-HHMX	21196			25664.3				1.14282
								SAVI-CTRL	16937			14431.8				0.642643
								SAVI-HHMX	53510			49775				2.21646

## Sheet: Figure 5E
Figure 5E
	Body weight (%)
	Day	WT_Control							N153S +/-_Control									WT_HHMX						N153S +/- _HHMX
	18	101.056	105.727	101.471					99.6047	97.4576	98.75	97.8261						105	105.804	105.742	104.11	109.524	111.351	99.0291		104.762	103.049	106.061	100	112.651

## Sheet: Figure 5F
Figure 5F
				IL-6 (ng/ml)
				N153S +/+						N153S +/-
		Control	None	68.612	37.477	19.58				177.934	120.212	95.963	111.189
			cGAMP	96.319	97.276	144.099				736.36	706.793	340.603	529.012
			c-di-AMP	42.52	112.952	188.318					636.224	343.617	553.724
		HHMX	None	31.58	49.964	29.754	16.111	123.136	38.229	33.506	7.184	7.813	12.889	9.447	33.674
			cGAMP	4.635	30.159	78.942	111.083	103.769	138.006	29.688	7.603	12.889	13.038	23.67	13.113
			c-di-AMP	29.551	84.365	73.117	63.165	52.902	167.132		6.907		18.221	5.675	24.554

## Sheet: Figure 5G
Figure 5G
			IP-10 (ng/ml)
			N153S +/+						N153S +/-
	Ctrl	none	50.667	0	0				766.083	212.776	0	414.749
		cGAMP	463.587	115.235	622.544				1965.15	5975.64	2685.08	2620.53
		c-di-AMP	454.199	876.432	979.414					4472.24	3099.94	2771.67
	HHMX	none	0	0	0	0	0	0	259.165	0	401.897	115.786	0	0
		cGAMP	0	0	0	0	0	0	0	0	0	454.238	1715.54	0
		c-di-AMP	0	0	0	0	0	0		0		0	0	0

## Sheet: Figure 5H
Figure 5H
			Serum IL-6 (ng/ml)
			N153S +/+						N153S +/-
		Control	1.53	2.15	0.75				1.9	5.91	32.19	22.6
		HHMX	1.78	7.15	0	2.96	0	0.93	7.15	14.9	11.52	7.74	2.65	2.46
